# Supplementary material for: Stretchable hydrogels with low hysteresis and anti-fatigue fracture based on polyprotein cross-linkers
Source: Nat Commun. 2020 Aug 12;11:4032. doi: 10.1038/s41467-020-17877-z (PMC7423981; doi:10.1038/s41467-020-17877-z)
Supplement: Supplementary file 10 — Source Data [file 41467_2020_17877_MOESM10_ESM.zip]

Archive with 4 entries (4 files):
- 238875_2_data_set_4772763_qdlm9l.xlsx
- 238875_2_data_set_4772764_qdl99l.xlsx
- 238875_2_data_set_4772761_qdlq9l.xlsx
- 238875_2_data_set_4772762_qdl49l.xlsx
