# Supplementary material for: Stretchable hydrogels with low hysteresis and anti-fatigue fracture based on polyprotein cross-linkers
Source: Nat Commun. 2020 Aug 12;11:4032. doi: 10.1038/s41467-020-17877-z (PMC7423981; doi:10.1038/s41467-020-17877-z)
Supplement: Supplementary file 10 — Source Data [file 41467_2020_17877_MOESM10_ESM.zip › 238875_2_data_set_4772763_qdlm9l.xlsx]

## Sheet: Figure 4d
PEG-G8				PAA				PAA-G8
strain	diffusion rate	Error bar		strain	diffusion rate	Error bar		strain	diffusion rate	Error bar
1	0	0.5		1	0	0		1	0	0
1.2	32.7	10.5		1.5	0	0		1.5	0	0
1.5	70.2	20.5		2	0	0		2	0	0
				2.5	0	0		2.5	0	0
				3	0	0		3	0	0
				3.5	0	0		3.5	0	0
				4	0	0		4	0	0
				4.5	0.05	0.0025		4.5	0	0
				5	0.4	0.14		5	0	0
				5.5	5.7	1.5		5.5	0.08	0.005
				6	48	7.5		6	1.45	0.52
				6.5	68.7	10.4		6.5	2.46	1.06
								7	5.84	2.52
								7.5	9.46	3.66
								8	12.755	4.715
								8.5	20.73	7.5
								9	48.54	10.8
