# Supplementary material for: Stretchable hydrogels with low hysteresis and anti-fatigue fracture based on polyprotein cross-linkers
Source: Nat Commun. 2020 Aug 12;11:4032. doi: 10.1038/s41467-020-17877-z (PMC7423981; doi:10.1038/s41467-020-17877-z)
Supplement: Supplementary file 10 — Source Data [file 41467_2020_17877_MOESM10_ESM.zip › 238875_2_data_set_4772764_qdl99l.xlsx]

## Sheet: Fig. 5b
PAA				PAA-G8
cycles	diffusion length			cycles	diffusion length
0	0			0	0
1	0.1			100	0.01
10	0.5			200	0.015
20	1.5			300	0.02
25	9.75			400	0.04
				500	0.09
				600	0.1
				700	0.11
				800	0.12
				900	0.13
				1000	0.14
				2000	0.15
				3000	0.16
				4000	0.17
				5000	0.18

## Sheet: Fig. 5c
1	1	1	1	1000	1000	1000	1000	2000	2000	2000	2000	3000	3000	3000	3000	4000	4000	4000	4000	5000	5000	5000	5000
strain-stretch	stress-stretch	strain-relax	stress-relax	strain-stretch	stress-stretch	strain-relax	stress-relax	strain-stretch	stress-stretch	strain-relax	stress-relax	strain-stretch	stress-stretch	strain-relax	stress-relax	strain-stretch	stress-stretch	strain-relax	stress-relax	strain-stretch	stress-stretch	strain-relax	stress-relax
0	-0.0216667	500.623	42.9305	200	-0.0874874	700.523	43.1035	400	-0.054577	900.573	43.017	600	0	1100.37	42.1572	800	0.048641	1300.46	42.6102	1000	0.0243205	1500.42	42.3837
0.15	0.87264	490.23	41.8827	203.617	0.794397	690.732	41.9715	401.884	0.833519	890.481	41.9271	600.361	0.568351	1094.93	40.7719	800.334	0.808632	1295.38	41.1327	1000.35	0.688492	1495.16	40.9523
5.772	1.74974	456.125	38.0519	211.555	1.81872	656.69	38.7289	408.663	1.78423	856.408	38.3904	607.777	1.61063	1060.56	37.8591	808.529	1.87037	1260.98	38.3842	1008.15	1.7405	1460.77	38.1216
12.898	2.95416	422.745	35.6808	217.889	2.91539	623.315	35.2522	415.394	2.93478	823.03	35.4665	615.284	2.81287	1027.17	36.0656	815.399	3.05949	1227.59	36.2809	1015.34	2.93618	1427.38	36.1733
24.769	4.35901	389.393	32.2673	227.737	4.2332	589.972	32.3202	426.253	4.29611	789.683	32.2937	623.194	4.11411	993.828	32.8803	825.337	4.45546	1194.25	33.1764	1024.27	4.28479	1394.04	33.0284
36.46	5.94966	356.062	29.4738	242.818	5.92361	556.642	29.6117	439.639	5.93664	756.352	29.5427	632.949	5.68504	960.491	30.2458	836.864	6.16552	1160.91	30.4382	1034.91	5.92528	1360.7	30.342
56.905	8.15644	322.729	27.7493	263.515	8.14468	523.307	27.7548	460.21	8.15056	723.018	27.7521	658.695	8.24034	927.172	27.6632	857.774	8.56414	1127.59	27.9424	1058.23	8.40224	1327.38	27.8028
90.278	10.915	289.395	24.1321	296.873	10.6889	489.987	24.3781	493.576	10.8019	689.691	24.2551	692.047	10.8194	893.825	24.7247	891.134	11.2856	1094.24	24.761	1091.59	11.0525	1294.03	24.7428
123.615	13.2574	256.061	21.9986	330.202	13.1722	456.638	22.1246	526.909	13.2148	656.35	22.0616	725.38	13.4117	860.49	22.7575	924.472	14.0058	1060.91	22.9072	1124.93	13.7088	1260.7	22.8323
156.947	15.6652	222.729	19.7058	363.533	15.9622	423.301	19.5479	560.24	15.8137	623.015	19.6268	758.714	15.6823	827.163	19.6107	957.804	16.1846	1027.58	19.7041	1158.26	15.9335	1227.37	19.6574
190.288	17.8711	189.382	16.9086	396.877	18.2817	389.965	17.0925	593.582	18.0764	589.673	17.0005	792.047	18.0782	793.827	17.7021	991.142	18.5373	994.245	17.8865	1191.59	18.3078	1194.04	17.7943
223.61	20.6301	156.054	14.4466	430.195	21.3416	356.632	14.6297	626.903	20.9859	556.343	14.5382	825.382	20.5119	760.5	14.6086	1024.47	21.158	960.919	14.6626	1224.93	20.835	1160.71	14.6356
256.939	22.9179	122.729	11.8039	463.539	23.0811	323.311	11.764	660.239	22.9995	523.02	11.784	858.709	23.0519	727.162	12.5082	1057.8	23.4471	927.581	12.5395	1258.26	23.2495	1127.37	12.5239
290.281	25.0664	89.384	9.31832	496.872	26.1936	289.963	9.34428	693.577	25.63	489.673	9.3313	892.048	25.8305	693.823	9.53768	1091.14	26.5467	894.242	9.66242	1291.59	26.1886	1094.03	9.60005
323.625	27.9225	57.716	6.40748	530.203	28.2744	260.965	6.55235	726.914	28.0985	459.341	6.47991	925.389	27.6913	660.487	7.03024	1124.48	28.1781	860.907	7.02516	1324.94	27.9347	1060.7	7.0277
356.949	30.2744	39.719	4.51013	563.535	31.2747	238.305	4.46771	760.242	30.7746	439.012	4.48892	958.717	30.7105	639.827	4.86684	1157.81	31.6757	839.913	4.83189	1358.26	31.1931	1039.87	4.84937
390.286	33.3934	24.39	2.93146	596.874	33.4545	226.983	3.03997	793.58	33.424	425.687	2.98572	992.054	32.9848	624.165	3.17353	1191.14	33.5916	824.417	3.13901	1391.6	33.2882	1024.29	3.15627
423.616	35.8991	16.049	1.72101	630.202	36.5362	217.312	1.82303	826.909	36.2177	416.68	1.77202	1025.38	36.2182	613.839	1.8704	1224.47	37.088	814.255	1.83854	1424.93	36.6531	1014.05	1.85447
456.945	38.8636	8.381	0.647757	663.543	39.5288	209.317	0.78526	860.244	39.1962	408.849	0.716509	1058.71	38.6543	606.504	0.785289	1257.8	38.9384	807.255	0.733061	1458.25	38.7963	1006.88	0.759175
490.292	41.2103	3.382	0.278442	696.853	42.1239	203.982	0.157706	893.572	41.6671	403.682	0.218074	1092.05	41.6601	600.508	-0.18978	1291.14	42.4471	801.093	-0.231582	1491.59	42.0536	1000.8	-0.210681
500.289	42.8266	-0.273	-0.861974	700.189	42.9395	199.989	-0.750917	900.239	42.8831	399.858	-0.806446	1100.04	41.996	599.843	-0.332247	1300.13	42.4077	799.763	-0.509467	1500.08	42.2019	999.803	-0.420857

## Sheet: Fig. 5d
PAA				PAA-G8				PEG-G8
extension of crack per cycle	energy release rate			extension of crack per cycle	energy release rate			extension of crack per cycle	energy release rate
7.96	0.82515			0.0033683	100.67			1.3082	14.19
9.84	2.0506			0.52758	126.47			10.6	20.75
10.34	10.351			2.1753	137.886			271.69	37.58
24.17	44.815			12.027	153.75			1625	48.775
37.64	153.393			82.026	189.5
				161.96	236.75
