# Supplementary material for: Stretchable hydrogels with low hysteresis and anti-fatigue fracture based on polyprotein cross-linkers
Source: Nat Commun. 2020 Aug 12;11:4032. doi: 10.1038/s41467-020-17877-z (PMC7423981; doi:10.1038/s41467-020-17877-z)
Supplement: Supplementary file 10 — Source Data [file 41467_2020_17877_MOESM10_ESM.zip › 238875_2_data_set_4772761_qdlq9l.xlsx]

## Sheet: Fig. 2c
strain	stress
0	-0.00336735
0.34375	0.0106926
2.38625	0.045755
4.69125	0.225345
6.79	0.275145
8.85625	0.228375
10.97	0.520127
13.035	0.218771
15.1275	0.607123
17.2237	0.583638
19.2913	0.736593
21.3775	0.5836
23.4525	0.673855
25.5538	0.790191
27.63	0.868934
29.7288	1.11916
31.805	1.00816
33.8825	1.10212
35.9637	1.20256
38.0625	1.05205
40.1375	1.34125
42.2287	1.28165
44.2888	1.53991
46.3738	1.58965
48.4775	1.43236
50.535	1.70075
52.64	1.43243
54.7263	1.87047
56.8062	1.63091
58.8888	1.99636
60.9712	1.8361
63.0562	1.84234
65.135	2.17344
67.1937	1.93551
69.3	2.30567
71.3662	2.25084
73.4587	2.38264
75.5463	2.27444
77.6238	2.37533
79.7338	2.40742
81.7913	2.37405
83.8775	2.76563
85.96	2.68238
88.0487	2.65919
90.1388	2.77994
92.2037	2.79298
94.2925	2.87792
96.39	3.11916
98.45	3.0298
100.567	3.15979
102.616	3.05359
104.726	3.45733
106.789	2.95034
108.875	3.35176
110.983	3.54831
113.044	3.24264
115.127	3.84782
117.2	3.35798
119.302	3.782
121.394	3.48582
123.466	3.89108
125.545	3.79202
127.636	3.7715
129.713	4.19132
131.811	3.93068
133.882	4.23669
135.977	3.90774
138.041	4.18665
140.121	4.12572
142.225	4.29883
144.291	4.44814
146.393	4.31957
148.461	4.34145
150.555	4.78915
152.635	4.44261
154.709	4.78976
156.808	4.51824
158.885	4.87656
160.954	4.78628
163.044	4.93507
165.118	5.14515
167.216	5.0879
169.291	5.27202
171.381	5.16441
173.474	5.10171
175.545	5.22752
177.639	5.29927
179.709	5.55032
181.811	5.5225
183.882	5.5556
185.958	5.91123
188.039	5.40548
190.124	6.18426
192.197	5.50863
194.314	5.78908
196.37	5.84227
198.481	5.98664
200.535	6.21319
202.636	5.95468
204.722	6.70467
206.795	6.15841
208.887	6.53449
210.949	6.30338
213.056	6.16682
215.127	6.60776
217.224	6.48104
219.309	7.10947
221.381	6.5131
223.469	7.25016
225.55	6.62613
227.634	6.9394
229.73	6.91697
231.784	6.92494
233.882	7.14296
235.971	7.27364
238.04	7.21589
240.143	7.52328
242.219	7.44073
244.311	7.61085
246.379	7.89855
248.464	7.25373
250.564	8.01284
252.631	7.18548
254.705	8.11657
256.793	7.8749
258.868	8.21414
260.965	8.00948
263.044	8.16585
265.134	8.59694
267.225	8.18692
269.293	8.39828
271.392	8.26502
273.464	8.26529
275.559	8.33393
277.632	8.43854
279.705	8.69638
281.793	8.57868
283.876	9.18253
285.946	9.06851
288.058	8.657
290.123	9.16063
292.231	8.74076
294.289	9.4446
296.389	9.13242
298.469	9.42089
300.541	9.32371
302.631	9.36754
304.697	9.88355
306.809	9.39901
308.876	9.93295
310.966	9.74589
313.056	9.92634
315.134	10.094
317.216	9.87965
319.306	10.2395
321.381	10.1891
323.486	10.2735
325.535	10.2071
327.626	10.1102
329.724	10.3673
331.783	10.7158
333.89	10.1677
335.966	11.0871
338.064	10.4556
340.135	11.2291
342.215	10.7528
344.308	11.294
346.379	11.0285
348.454	10.4075
350.553	11.5639
352.63	10.7416
354.717	11.7836
356.791	11.0083
358.877	12.1009
360.983	11.2938
363.036	11.9989
365.131	11.6609
367.215	11.1249
369.296	12.0286
371.381	11.6826
373.454	11.944
375.538	11.9062
377.645	12.4484
379.695	12.3632
381.815	12.5949
383.866	12.4265
385.97	12.5811
388.05	12.0449
390.124	12.7574
392.228	12.3149
394.295	12.7861
396.364	13.0266
398.459	13.0461
400.551	13.313
402.642	12.9229
404.734	13.3594
406.8	12.8553
408.892	13.2845
410.954	13.3431
413.065	13.1734
415.126	13.9756
417.224	13.4967
419.289	14.2568
421.373	14.0244
423.483	14.1746
425.529	14.1978
427.646	13.8703
429.714	14.6295
431.8	13.7695
433.891	14.3558
435.954	14.7487
438.053	14.5511
440.134	15.3458
442.199	14.2279
444.31	15.3953
446.373	14.548
448.466	14.9541
450.546	14.8714
452.625	14.7021
454.73	15.4896
456.788	15.145
458.894	16.1436
460.952	15.3613
463.051	15.8678
465.139	15.7386
467.205	15.8842
469.293	15.5159
471.389	15.7286
473.457	15.6434
475.574	16.3701
477.618	16.4556
479.729	16.5513
481.79	16.4333
483.877	16.4817
485.975	17.1831
488.04	15.6255
490.134	17.3747
492.2	15.992
494.305	17.6843
496.382	17.208
498.471	17.7025
500.554	17.228
502.64	16.9811
504.719	18.0863
506.809	16.5096
508.884	17.5855
510.98	17.1839
513.035	17.6864
515.126	18.4628
517.222	17.9206
519.288	18.4237
521.393	17.7207
523.462	18.6828
525.553	18.1502
527.638	17.4816
529.712	18.4044
531.809	18.5046
533.883	19.2316
535.957	18.9538
538.051	18.9454
540.117	19.2881
542.211	18.8665
544.276	19.5379
546.388	18.5446
548.49	18.784
550.546	19.4207
552.644	19.3806
554.711	20.1294
556.8	19.827
558.876	20.5291
560.959	19.8278
563.044	20.4256
565.134	20.1375
567.195	19.7253
569.317	20.2347
571.371	20.4196
573.477	20.1176
575.54	21.1677
577.638	20.6507
579.72	21.7972
581.788	20.3696
583.885	21.1143
585.952	20.7004
588.051	20.4765
590.134	22.1802
592.217	20.5157
594.305	22.4646
596.388	21.2535
598.467	22.7538
600.56	21.3276
602.633	21.6107
604.729	22.1709
606.785	21.4547
608.875	22.5045
610.972	22.093
613.036	22.5791
615.136	22.6068
617.219	23.3269
619.308	22.9079
621.385	23.0121
623.462	22.2864
625.555	22.7969
627.639	22.867
629.705	23.6888
631.799	23.2245
633.872	23.2676
635.964	24.3362
638.035	23.522
640.13	24.3355
642.232	22.7386
644.293	24.1087
646.383	23.6304
648.449	24.2146
650.558	24.6811
652.639	24.1014
654.707	24.8377
656.794	24.4127
658.884	25.2382
660.947	24.74
663.069	24.4388
665.119	25.3325
667.229	24.4718
669.29	25.7694
671.38	25.6298
673.476	25.4427
675.54	26.0081
677.633	25.6544
679.704	25.8977
681.801	24.864
683.891	26.214
685.971	26.012
688.058	26.3271
690.141	26.8045
692.211	26.2855
694.31	27.3536
696.372	26.4046
698.47	27.193
700.544	25.853
702.619	27.2817
704.729	27.6046
706.783	27.6953
708.888	27.3049
710.971	28.0224
713.048	27.5126
715.141	28.1283
717.215	27.6872
719.308	27.6461
721.386	28.3488
723.445	28.3986
725.558	29.9167
727.616	27.6731
729.71	29.6982
731.791	27.9586
733.878	29.3648
735.991	28.3586
738.035	28.7088
740.129	29.1591
742.211	28.7854
744.301	30.5682
746.386	29.237
748.457	30.0712
750.548	29.9505
752.638	29.6359
754.701	29.8161
756.825	29.4724
758.867	30.5526
760.979	30.1204
763.041	31.0637
765.126	30.9807
767.224	30.3447
769.284	31.1054
771.386	31.3153
773.45	30.7299
775.548	31.6912
777.635	31.0433
779.72	32.1102
781.811	31.8465
783.886	32.5519
785.961	31.8163
788.056	31.6313
790.133	32.6687
792.227	31.0263
794.286	32.5157
796.37	31.9027
798.472	32.5601
800.536	33.6552
802.643	32.9946
804.321	12.021
806.31	10.147
808.84	8.369
810.124	0

## Sheet: Fig. 2d
strain	stress
-0.012	-0.157388
-0.0016	-0.827338
0.5948	-0.104859
1.3416	0.158308
2.0172	-0.643422
2.6824	0.590401
3.3576	-0.171167
4.0208	0.759207
4.6924	0.419607
5.354	0.879771
6.0224	0.566028
6.6916	0.816877
7.3568	1.34288
8.0248	1.16846
8.684	0.998786
9.3532	1.98855
10.0188	1.53772
10.6888	2.29116
11.358	1.89823
12.0264	1.94905
12.6904	2.60884
13.36	2.48087
14.0204	4.16426
14.6936	2.42354
15.3536	4.74418
16.0196	2.87438
16.684	4.13576
17.3532	4.07975
18.0252	4.058
18.6867	5.51129
19.3604	3.88095
20.0236	6.50344
20.6884	3.81708
21.3547	5.89352
22.0267	5.12177
22.6924	5.40598
23.3592	5.44317
24.0184	4.9719
24.6872	6.0435
25.3532	5.92559
26.018	6.49127
26.694	6.59657
27.3556	7.07123
28.0248	6.41115
28.6887	8.03619
29.3568	6.97225
30.0248	8.95039
30.6896	7.55598
31.3524	9.81521
32.0232	8.46848
32.6836	9.46583
33.358	9.61363
34.0204	8.35121
34.6932	11.2013
35.3584	8.97429
36.0192	10.4172
36.6904	9.12482
37.3536	11.1973
38.0236	10.2416
38.6844	10.4771
39.3507	11.7971
40.0256	11.4029
40.6904	12.5522
41.3584	13.3128
42.0256	11.8088
42.6893	13.5338
43.3627	12.1301
44.0184	15.1673
44.6932	13.1745
45.3548	14.573
46.0187	13.8696
46.6872	13.4912
47.3513	15.9142
48.0252	13.5123
48.6876	15.1105
49.3556	13.7103
50.0216	16.3992
50.6868	15.6356
51.3564	15.9146
52.0247	16.6848
52.692	18.1009
53.358	17.7303
54.0184	19.0481
54.6864	18.0537
55.3556	18.2544
56.02	19.5473
56.6904	19.7657
57.3544	19.9681
58.0256	18.128
58.6856	21.6401
59.3573	17.3825
60.024	20.1675
60.6908	20.1853
61.3533	21.2957
62.0207	22.2121
62.688	21.1158
63.3588	25.7834
64.0212	20.295
64.6933	26.3009
65.3544	22.6799
66.0208	25.2517
66.688	24.33
67.3547	25.2958
68.0264	25.9961
68.6844	25.3218
69.352	26.2018
70.0204	24.2171
70.6873	26.6029
71.358	26.4311
72.0256	26.6706
72.69	26.8188
73.3584	29.574
74.0196	28.5574
74.6933	30.3705
75.3552	28.0552
76.0216	31.5745
76.6852	28.3649
77.3533	33.2638
78.026	32.019
78.6868	31.224
79.36	31.555
80.0208	30.8529
80.69	31.614
81.3593	31.7759
82.0247	33.1074
82.6928	34.0014
83.356	34.4658
84.0204	36.9321
84.688	35.3028
85.352	35.414
86.0204	38.3213
86.6887	36.882
87.3544	40.3507
88.026	35.2197
88.6868	39.6066
89.3588	36.386
90.0236	40.3004
90.6904	40.2512
91.3544	36.7538
92.0208	41.8607
92.6876	37.8486
93.3572	43.9803
94.0216	39.1484
94.6928	44.4651
95.354	43.4289
96.0216	43.2261
96.6893	47.1731
97.3552	44.2791
98.0268	46.703
98.6847	44.2965
99.352	48.2046
100.02	44.2601
100.686	45.0634
101.359	45.6377
102.025	49.4933
102.691	46.0491
103.359	50.62
104.02	47.3548
104.695	51.7969
105.353	50.7547
106.02	51.9306
106.684	53.551
107.353	50.7371
108.026	57.6422
108.687	48.9633
109.359	55.7847
110.021	52.069
110.69	54.7084
111.361	55.5721
112.025	54.7693
112.692	55.973
113.356	55.2904
114.019	60.7668
114.688	59.7475
115.352	58.1587
116.018	63.2224
116.69	59.7468
117.357	62.5652
118.026	61.49
118.686	59.9255
119.358	61.0665
120.022	62.7079
120.691	64.9464
121.354	62.0254
122.023	66.1003
122.689	65.4331
123.359	67.4213
124.02	67.5104
124.69	68.8248
125.355	68.2166
126.021	69.7402
126.691	72.5492
127.355	71.1266
128.024	69.0836
128.688	70.9465
129.35	70.6232
130.025	69.4473
130.689	75.5504
131.355	72.5547
132.026	78.2402
132.688	75.7871
133.36	79.1336
134.02	77.2181
134.69	77.971
135.359	83.0499
136.019	75.3578
136.685	83.0734
137.352	74.4135
138.023	83.4044
138.69	79.6843
139.356	85.2374
140.026	84.7337
140.689	82.8908
141.357	90.9703
142.025	86.6276
142.689	89.367
143.359	86.325
144.019	90.1276
144.689	85.3897
145.352	89.7817
146.016	89.3478
146.694	93.2741
147.351	91.6007
148.028	101.029
148.685	94.5788
149.355	96.8214
150.028	96.0367
150.69	98.2419
151.355	98.6332
152.024	95.6609
152.686	99.3482
153.363	95.4666
154.02	103.354
154.691	99.5096
155.354	102.202
156.021	104.866
156.692	106.01
157.354	111.893
158.024	105.241
158.685	108.261
159.351	108.443
160.025	107.344
160.69	112.93
161.357	106.491
162.026	114.2
162.69	112.486
163.361	119.653
164.02	118.279
164.692	115.693
165.354	121.869
166.02	114.093
166.686	120.35
167.354	116.939
168.025	119.03
168.689	122.988
169.359	121.703
170.025	129.2
170.691	124.08
171.359	130.988
172.025	126.69
172.69	131.538
173.356	126.843
174.018	128.911
174.688	127.315
175.352	133.032
176.019	131.585
176.692	134.303
177.355	132.998
178.026	139.112
178.688	138.538
179.357	136.314
180.025	144.893
180.69	135.492

## Sheet: Fig. 2e
strain	stress
0.001	0
0.135044	0.355
0.284238	2.359
1.24685	4.134
0.883306	5.812
2.11101	7.478
1.53716	9.142
2.34428	10.809
2.49082	12.466
2.82707	14.141
3.3864	15.782
3.21589	17.463
3.84032	19.128
3.50743	20.798
4.00051	22.476
4.29276	24.136
4.28637	25.817
4.6452	27.459
4.4273	29.147
4.91931	30.809
4.79869	32.479
4.96925	34.133
5.36278	35.795
5.24218	37.46
5.68924	39.135
5.42803	40.792
5.62477	42.482
5.74089	44.135
5.58141	45.795
5.73446	47.472
5.747	49.129
6.22534	50.811
6.14587	52.463
5.77235	54.127
6.38688	55.804
5.89307	57.468
6.66715	59.141
6.38818	60.81
6.72035	62.464
6.79318	64.145
6.25106	65.789
7.34473	67.479
6.29377	69.124
7.37408	70.802
6.53172	72.467
7.17614	74.131
7.12046	75.814
6.95433	77.459
7.52908	79.149
7.28551	80.804
7.6952	82.467
7.63657	84.142
7.44876	85.806
8.20308	87.471
7.48315	89.14
8.30305	90.781
7.76591	92.47
8.23396	94.125
8.57281	95.803
8.00765	97.477
8.9225	99.134
7.84047	100.815
9.23042	102.467
8.40176	104.143
9.24378	105.817
8.87156	107.479
9.26754	109.129
9.25406	110.794
9.13088	112.46
9.54273	114.141
9.50995	115.799
9.89563	117.466
10.0168	119.138
10.0674	120.799
9.83994	122.468
10.4347	124.132
9.56099	125.807
11.2226	127.47
9.55028	129.124
11.2394	130.803
9.94797	132.474
11.1206	134.134
10.8458	135.821
10.483	137.46
12.0342	139.148
10.3405	140.783
12.5844	142.473
10.2817	144.136
12.4369	145.794
10.949	147.471
12.2963	149.126
11.6104	150.807
12.0821	152.466
12.3947	154.144
12.0398	155.815
12.3017	157.474
12.372	159.139
12.7215	160.811
12.4618	162.463
12.8967	164.146
12.4857	165.778
13.3549	167.463
12.2012	169.131
13.74	170.797
12.7774	172.482
14.3935	174.128
13.1503	175.805
13.791	177.467
13.6298	179.145
13.7964	180.812
14.8958	182.472
13.4613	184.132
14.7042	185.796
13.8967	187.459
14.7421	189.137
14.5221	190.792
14.6952	192.483
14.8497	194.134
15.0355	195.805
14.4997	197.477
15.9093	199.13
14.5977	200.81
15.9522	202.462
14.9128	204.132
16.1669	205.804
16.1049	207.465
15.1704	209.142
16.8132	210.807
14.6758	212.464
17.9253	214.144
14.8618	215.783
17.5586	217.481
15.7964	219.127
17.0382	220.802
16.3217	222.475
16.8794	224.127
17.398	225.811
16.7994	227.464
17.2715	229.145
16.8071	230.807
18.0826	232.469
17.0147	234.139
18.3731	235.805
16.9529	237.466
18.7912	239.141
16.7905	240.783
19.1962	242.466
17.3421	244.124
19.0838	245.8
18.416	247.475
18.0965	249.14
19.4401	250.816
17.7026	252.459
20.2354	254.148
18.1143	255.808
20.4055	257.475
19.2942	259.133
19.5139	260.791
19.6123	262.462
19.3763	264.143
20.511	265.793
19.8273	267.481
20.2533	269.137
20.5383	270.804
19.6856	272.477
20.9338	274.136
20.4645	275.811
21.182	277.467
21.0486	279.131
20.156	280.806
22.0077	282.466
20.1147	284.136
22.3555	285.804
20.4919	287.465
22.3831	289.144
21.3563	290.78
21.9285	292.476
22.1439	294.131
22.0681	295.799
22.8895	297.473
21.9596	299.127
21.8846	300.811
22.8124	302.46
22.6056	304.147
22.9631	305.811
22.9191	307.47
22.5677	309.14
23.9504	310.809
22.7362	312.469
24.4443	314.144
22.4501	315.78
24.3037	317.47
23.726	319.127
23.7498	320.799
25.0153	322.476
23.1251	324.136
25.6146	325.815
23.4788	327.464
25.533	329.146
24.8398	330.809
25.3123	332.467
25.5492	334.131
24.0397	335.795
26.5427	337.462
24.2164	339.135
25.5602	340.792
25.787	342.48
25.0538	344.14
26.8378	345.803
24.6437	347.477
27.1158	349.133
25.4865	350.809
26.6397	352.468
26.6518	354.129
26.4091	355.809
27.7642	357.473
26.0153	359.135
27.0232	360.811
27.2502	362.463
27.6842	364.148
27.205	365.788
27.6783	367.477
27.4723	369.14
28.5776	370.8
26.572	372.464
30.2601	374.129
27.8505	375.803
30.2597	377.472
27.6971	379.139
28.15	380.808
29.1938	382.475
27.5133	384.137
30.8402	385.82
27.7522	387.465
31.6244	389.142
28.2517	390.788
30.3677	392.461
29.4736	394.14
29.8602	395.792
30.7881	397.478
29.6233	399.134
31.9568	400.807
30.8325	402.472
30.875	404.142
30.3452	405.807
30.0597	407.467
31.0548	409.131
31.1982	410.803
31.2383	412.458
32.2051	414.14
31.0246	415.789
33.2479	417.471
31.0039	419.138
32.6084	420.794
31.9465	422.482
32.3782	424.134
32.9552	425.805
31.4461	427.471
34.1275	429.128
31.7205	430.811
35.0254	432.467
32.9885	434.137
34.4103	435.807
32.7595	437.462
33.6933	439.151
33.1037	440.786
35.2637	442.477
33.2441	444.13
35.901	445.8
33.3839	447.476
36.0331	449.129
34.3153	450.812
34.3909	452.461
36.2915	454.143
33.3442	455.809
38.1158	457.468
32.7344	459.144
38.6368	460.809
34.0327	462.472
37.2706	464.139
35.0318	465.785
35.7892	467.469
37.5506	469.13
35.7832	470.798
38.3106	472.479
35.9188	474.138
38.4368	475.814
36.6762	477.461
38.2026	479.146
36.7213	480.808
38.58	482.469
36.7106	484.135
39.4807	485.794
36.7152	487.465
38.8646	489.139
37.9051	490.797
38.511	492.478
39.7482	494.137
37.4828	495.803
41.1614	497.476
37.0702	499.135
41.4941	500.809
38.2111	502.466
41.5128	504.129
39.9141	505.806
40.2305	507.467
40.0979	509.137
40.2452	510.812
41.1018	512.465
41.35	514.144
40.008	515.79
40.8591	517.479
40.4178	519.131
42.3709	520.798
42.1929	522.471
41.2071	524.127
43.2087	525.811
40.3174	527.459
44.3269	529.146
39.7826	530.806
44.4546	532.473
41.4844	534.147
43.9271	535.81
43.2005	537.467
43.1035	539.141
44.1119	540.786
41.8705	542.471
45.0194	544.132
42.9856	545.796
45.2735	547.478
43.4809	549.129
44.863	550.81
44.2207	552.465
45.3161	554.144
43.9102	555.807
46.4809	557.47
43.7317	559.133
46.3134	560.791
45.0069	562.466
45.3733	564.138
47.1513	565.794
44.2543	567.483
48.3392	569.139
44.4683	570.8
48.5808	572.472
45.5124	574.132
47.64	575.81
48.1366	577.467
46.2041	579.129
48.9396	580.804
45.8792	582.466
48.2633	584.138
48.1965	585.811
48.2721	587.467
49.2931	589.146
47.1242	590.785
50.6816	592.476
46.1665	594.134
49.3945	595.795
48.8234	597.471
48.9116	599.125
51.2933	600.808
48.6471	602.463
51.489	604.144
48.929	605.809
50.7782	607.475
49.7497	609.146
50.4854	610.812
51.4866	612.465
50.323	614.146
51.2833	615.783
51.8917	617.459
50.8193	619.132
52.6021	620.794
50.7025	622.479
52.4053	624.14
52.9112	625.81
51.301	627.467
54.8903	629.143
50.3388	630.808
55.1709	632.472
51.1485	634.132
54.9149	635.804
53.8369	637.461
52.9911	639.133
55.3107	640.794
52.1991	642.472
56.6704	644.146
52.3514	645.795
55.534	647.47
54.3542	649.13
54.7311	650.802
55.7785	652.469
54.484	654.127
55.2407	655.808
56.5747	657.473
55.2039	659.138
57.6998	660.812
54.0967	662.46
58.5803	664.151
55.2064	665.787
58.3516	667.466
57.6866	669.135
56.9478	670.789
58.9889	672.481
55.5381	674.123
59.7944	675.808
56.3931	677.469
59.7094	679.144
58.245	680.816
59.8007	682.47
58.1565	684.14
59.2312	685.806
58.6636	687.465
60.3043	689.145
59.1251	690.784
61.0893	692.461
59.0981	694.131
60.3839	695.793
62.2269	697.481
58.4245	699.134
64.5294	700.81
58.3475	702.462
64.9195	704.145
59.2362	705.809
63.2984	707.462
61.2617	709.138
60.0908	710.803
64.6996	712.472
60.5261	714.141
66.4577	715.794
60.014	717.471
65.1992	719.14
62.0404	720.802
64.5938	722.479
62.8447	724.129
64.5669	725.809
63.9023	727.465
65.2085	729.128
64.1613	730.81
65.4633	732.466
64.8112	734.141
65.0251	735.814
67.1303	737.465
64.3113	739.142
68.5493	740.789
63.4722	742.476
69.2105	744.129
63.9176	745.797
69.2396	747.474
66.2416	749.125
66.4665	750.804
67.4061	752.461
67.642	754.144
69.7599	755.813
68.1295	757.477
68.3574	759.152
68.6783	760.801
68.5868	762.461
68.9282	764.143
69.691	765.779
68.6905	767.463
72.1516	769.13
67.5359	770.799
73.9834	772.48
67.2711	774.139
72.7776	775.812
68.8612	777.463
71.2089	779.144
72.683	780.81
70.4554	782.472
74.9915	784.135
67.8249	785.797
75.4342	787.464
68.5437	789.138
74.6485	790.79
71.149	792.478
74.8763	794.141
72.5702	795.802
73.2532	797.472
73.5596	799.129
74.7423	800.809
73.9055	802.467
73.7345	804.13
75.4841	805.809
73.8624	807.471
76.0077	809.139
71.4935	810.811
79.1603	812.462
73.7489	814.148
79.0739	815.787
74.2016	817.478
78.0676	819.135
77.279	820.797
75.0673	822.468
79.1485	824.126
74.2194	825.808
80.9377	827.467
76.7642	829.149
79.1728	830.808
79.0628	832.472
76.7855	834.145
79.6739	835.809
77.3597	837.474
81.301	839.14
80.1077	840.784
78.7905	842.468
82.1867	844.126
78.2938	845.796
81.9863	847.477
78.7795	849.134
80.8491	850.811
82.7901	852.464
80.5318	854.142
82.5178	855.813
80.2865	857.469
83.4861	859.134
80.3548	860.797
82.5925	862.462
82.5048	864.134
83.0238	865.793
84.3011	867.481
83.3021	869.137
84.1733	870.799
83.8804	872.465
81.7936	874.13
85.4669	875.805
84.176	877.469
86.6204	879.131
85.0037	880.81
83.92	882.473
86.6013	884.135
84.6301	885.817
87.9711	887.463
84.5405	889.145
88.1687	890.787
88.1794	892.466
86.2805	894.14
88.3961	895.796
84.9337	897.464
88.7619	899.122
87.4499	900.799
87.4867	902.479
89.9421	904.147
86.1786	905.809
91.1371	907.472
85.4755	909.139
92.1779	910.814
88.4305	912.463
89.4702	914.146
91.0168	915.784
86.5176	917.462
93.0905	919.131
88.4451	920.796
92.978	922.483
90.2202	924.138
92.1115	925.809
91.1204	927.47
91.5463	929.136
91.7678	930.812
92.236	932.473
92.8701	934.127
93.4552	935.796
94.3422	937.46
92.6976	939.14
94.1045	940.792
90.4617	942.468
97.0914	944.142
90.3016	945.799
98.481	947.478
93.4334	949.136
97.9645	950.808
94.6882	952.466
93.9737	954.129
97.7558	955.81
93.5422	957.467
100.86	959.137
91.2286	960.808
99.5847	962.47
94.6765	964.144
99.1073	965.786
97.1829	967.473
98.4139	969.131
97.7539	970.799
98.7652	972.476
97.6394	974.129
99.4058	975.806
98.1264	977.465
99.4993	979.148
99.3395	980.811
99.4057	982.471
101.803	984.139
97.0633	985.809
102.856	987.471
97.754	989.144
105.188	990.783
97.5171	992.463
103.312	994.129
101.005	995.805
101.949	997.477
103.126	999.136
101.236	1000.81
104.409	1002.46
101.223	1004.14
104.749	1005.81
101.572	1007.47
104.198	1009.13
102.622	1010.79
107.37	1012.46
100.558	1014.14
109.032	1015.79
100.312	1017.48
108.295	1019.13
102.068	1020.8
107.07	1022.48
105.104	1024.14
102.142	1025.81
107.829	1027.46
97.9841	1029.13
108.974	1030.8
98.5911	1032.47
108.944	1034.14
101.892	1035.81
105.431	1037.46
103.081	1039.15
102.442	1040.79
101.292	1042.48
98.3608	1044.13
98.6197	1045.8
95.0345	1047.47
96.7572	1049.12
92.6296	1050.81
94.6534	1052.47
87.5781	1054.14
94.4778	1055.81
85.921	1057.47
90.2179	1059.14
81.6419	1060.81
85.5952	1062.47
80.3054	1064.14
79.8244	1065.78
84.6798	1067.47
78.4989	1069.13
84.6295	1070.8
77.3878	1072.48
83.7202	1074.13
80.3714	1075.81
82.8275	1077.46
82.7693	1079.15
80.8202	1080.81
82.2579	1082.47
81.77	1084.13
80.7466	1085.79
85.0405	1087.46
80.4401	1089.14
84.6245	1090.79
81.4892	1092.48
84.1102	1094.14
84.4189	1095.8
79.4602	1097.48
87.5211	1099.14
80.8104	1100.81
89.3274	1102.46
80.5288	1104.13
85.7539	1105.81
81.5854	1107.47
82.8473	1109.14
83.7128	1110.81
81.3416	1112.46
85.1702	1114.15
82.5499	1115.79
84.7955	1117.48
82.2656	1119.13
83.9654	1120.8
83.1884	1122.48
84.0723	1124.13
80.792	1125.8
82.7305	1127.46
76.895	1129.14
81.1228	1130.81
76.3519	1132.47
77.5903	1134.13
77.7088	1135.82
74.8798	1137.46
80.0869	1139.14
74.2871	1140.79
80.9106	1142.46
72.3483	1144.14
76.8677	1145.8
73.965	1147.48
73.0647	1149.14
75.814	1150.81
70.5547	1152.47
75.9291	1154.15
69.2737	1155.81
72.3712	1157.47
71.6607	1159.13
68.9066	1160.8
72.3052	1162.46
66.5105	1164.13
70.7117	1165.79
65.3176	1167.47
65.4547	1169.14
66.6202	1170.79
62.395	1172.48
61.2405	1174.13
52.8626	1175.81
56.6235	1177.47
55.5843	1179.12
57.182	1180.81
56.1017	1182.46
56.7274	1184.14
54.4097	1185.81
59.5394	1187.46
51.8831	1189.15
59.3839	1190.78
53.8396	1192.47
59.9526	1194.14
55.7278	1195.8
56.2929	1197.47
59.8077	1199.13
51.6251	1200.81
60.0531	1202.47
52.5536	1204.15
60.3381	1205.81
55.8779	1207.46
57.2456	1209.14
57.4109	1210.81
55.7644	1212.47
58.924	1214.15
55.9978	1215.79
57.9269	1217.46
58.0796	1219.13
56.7534	1220.8
60.1847	1222.48
56.4996	1224.13
35.21	1224.5
10.47	1225

## Sheet: Fig. 2f
strain	stress-stretch	stress-relax	strain	stress-stretch	stress-relax	strain	stress-stretch	stress-relax	strain	stress-stretch	stress-relax	strain	stress-stretch	stress-relax	strain	stress-stretch	stress-relax	strain	stress-stretch	stress-relax	strain	stress-stretch	stress-relax
0	0.0424118	0.00848187	-0.0171429	-0.0135695	-0.125528	-0.02	-0.0814143	-0.132309	-0.0235714	-0.152647	0.105343	-0.0214286	0.0661482	-0.0362185	-0.0192857	-0.023746	-0.0963534	-0.0157143	-0.118735	-0.0580842	-0.00285714	0.105178	0.0949981
0.290714	0.352191	-0.0858172	-0.05	-0.235692	0.00858226	-0.0557143	-0.194986	0.142416	-0.0771429	-0.0389887	0.250935	-0.0528571	-0.391677	-0.200245	-0.015	-0.0305319	0.00296154	-0.0164286	0.0593668	0.0543982	-0.015	0.0932919	0.0814189
1.77286	0.0880539	-0.112883	1.06	-0.00685781	0.0798938	1.05071	-0.0171429	-0.154519	1.08	0.0360106	-0.307379	1.06	0.0702926	0.305732	1.04357	0.149133	0.20895	1.05071	-0.0240001	0.00849415	-0.00928571	-0.127224	-0.140564
3.00429	-0.26561	0.402283	2.375	0.180623	-0.138788	2.36929	-0.07294	0.0210747	2.385	-0.276172	0.116236	2.37571	-0.138942	-0.0462225	2.375	0.126784	-0.133312	2.38	0.125053	0.183417	1.05929	0.121726	0.187673
4.21429	0.328841	-0.207904	3.58429	-0.202087	0.796125	3.57786	-0.224918	0.419247	3.59643	0.203869	-0.217864	3.59071	0.581695	0.0615804	3.59	-0.159921	0.179804	3.59571	0.0667839	0.0754191	2.38643	0.376919	0.24849
5.39286	-0.121581	0.255192	4.77571	0.270178	-0.497866	4.77	-0.0159966	-0.0628848	4.78714	-0.103105	0.149795	4.78071	-0.407065	0.307038	4.78	0.44439	0.238601	4.78143	0.575938	0.361388	3.60214	0.138849	0.216613
6.59357	0.265824	-0.336204	5.96429	0.339756	0.268983	5.95929	0.0880809	0.272525	5.97786	0.249906	0.291542	5.96929	0.411682	-0.242513	5.96643	-0.492567	-0.173428	5.97143	-0.115057	-0.0167538	4.79	0.0124441	-0.0565319
7.78357	-0.173709	0.349168	7.16857	-0.0327255	-0.0110272	7.16214	0.216339	-0.156169	7.17857	0.17637	0.181357	7.17286	-0.314541	0.368274	7.17286	0.127271	0.0594571	7.17714	-0.0690927	0.0378021	5.98214	0.551972	0.538248
8.96857	0.386362	-0.133755	8.345	0.181967	0.533197	8.34	-0.00183796	0.325008	8.35429	-0.18382	0.0100354	8.34786	0.00735236	-0.0778374	8.34714	0.376806	0.252831	8.35286	0.180142	0.0877189	7.18429	-0.114556	-0.0640826
10.16	0.121474	0.131463	9.55071	-0.161689	0.274216	9.545	0.312211	0.0694691	9.56357	0.392188	-0.0199303	9.555	0.689529	0.317308	9.55643	-0.293658	0.00783557	9.56214	0.157988	0.243424	8.35929	0.338244	0.312201
11.3443	-0.307894	0.529576	10.7279	0.501551	0.0265754	10.7229	-0.078892	0.125246	10.7414	-0.00751478	0.328903	10.7357	-0.152166	-0.0534764	10.735	0.556061	0.2934	10.74	0.317496	0.258059	9.56786	-0.00557636	0.0240811
12.5479	0.5518	-0.33571	11.9264	-0.119624	0.425902	11.9207	0.54113	0.441094	11.9379	0.575394	0.173193	11.9307	0.23546	-0.00217872	11.935	0.0930483	0.319766	11.9371	0.408281	0.303812	10.7464	0.191636	0.132432
13.7314	-0.551814	0.885942	13.1236	0.687041	-0.323769	13.1179	0.0729224	-0.368245	13.1343	0.0959645	-0.0828603	13.1271	0.0441409	0.393809	13.1264	0.587262	0.328321	13.1321	0.0575776	0.205112	11.9443	0.0284865	0.155903
14.9229	0.703817	-0.103802	14.3086	-0.300578	0.773666	14.3036	0.0193913	0.855633	14.3243	0.164855	0.384809	14.315	0.581796	-0.109138	14.3143	0.149327	0.344171	14.3193	0.347152	0.287791	13.1386	-0.00383873	-0.00500937
16.12	0.0709179	0.550184	15.4993	0.0450665	-0.203858	15.4936	0.385984	-0.391764	15.5093	0.507531	0.0186969	15.5057	0.0156762	0.786159	15.5064	0.491842	0.479536	15.5086	0.0705444	0.138037	14.3279	0.92516	0.968454
17.3029	0.403972	-0.219885	16.6893	0.661186	0.261885	16.6829	0.00593847	0.41769	16.7014	0.0197981	0.37614	16.695	0.358325	0.0724369	16.6943	0.318729	0.297576	16.7	0.439511	0.375125	15.5157	-0.366462	-0.283671
18.505	0.134697	0.583615	17.8757	0.0499932	0.183779	17.8693	0.509902	0.371474	17.885	0.483972	0.244653	17.8786	-0.017998	0.491588	17.8779	0.16798	0.306748	17.8843	0.0559965	0.133405	16.7086	0.958284	0.85817
19.6836	0.35938	0.467039	19.0821	0.430301	0.104023	19.0757	-0.216149	0.258953	19.0929	0.032326	0.049115	19.085	0.0262632	0.132209	19.0843	0.715161	0.571035	19.0886	0.323248	0.343937	17.8907	-0.241998	-0.0970821
20.8729	0.85919	0.438749	20.25	-0.0265201	0.282218	20.2479	0.822108	0.197698	20.2629	0.3652	0.173684	20.2586	0.39987	0.665698	20.2579	0.216255	0.458471	20.2621	0.785482	0.654017	19.0964	0.749581	0.657581
22.0714	-0.291998	0.282869	21.4521	0.599577	0.436809	21.4479	0.0515082	0.15804	21.4671	0.453344	0.0883837	21.4586	0.531612	0.392628	21.4557	0.317311	0.344288	21.4629	0.432722	0.530524	20.27	0.132622	0.194245
23.2493	0.77572	0.228911	22.6314	0.418162	0.256225	22.6264	0.326611	0.804128	22.6414	0.322489	0.723901	22.6357	-0.0249658	0.199723	22.6343	0.128988	0.248742	22.6407	0.605444	0.442004	21.4721	0.393601	0.396821
24.4529	0.0506714	0.443155	23.8236	0.449535	0.269306	23.8179	0.176445	-0.0996351	23.8343	0.615538	0.0615538	23.8271	0.289896	0.247125	23.8286	0.535683	0.502044	23.8329	0.407553	0.589352	22.6471	0.58675	0.595808
25.6307	0.534954	0.481615	25.0293	0.451791	0.411001	25.0257	0.180287	0.87526	25.0443	-0.0721256	0.539808	25.0371	0.296971	0.402927	25.0357	0.403027	0.487516	25.04	0.426375	0.373844	23.8407	0.199588	0.198256
26.8243	0.589521	0.237661	26.2021	-0.137023	0.574739	26.1971	0.545929	0.349925	26.2136	0.738706	0.493824	26.2086	0.494592	0.390017	26.2064	0.488161	0.433754	26.2129	0.969948	0.909001	25.0464	0.980076	0.921035
28.0214	0.660241	0.536504	27.4136	0.70466	0.152677	27.4086	0.37393	0.366317	27.4257	0.153483	0.303847	27.4186	0.149152	0.52098	27.4157	0.0237772	0.43821	27.4221	0.24427	0.346275	26.2207	-0.246249	-0.12355
29.2029	0.221381	0.0792395	28.59	0.368672	0.583317	28.5857	0.375204	0.662391	28.6029	0.353437	0.510718	28.595	0.40141	0.475506	28.5964	0.700293	0.408731	28.5979	0.687212	0.598524	27.4286	0.890657	0.803679
30.4057	0.513253	0.468704	29.7886	0.435961	0.526488	29.7836	0.57025	0.486368	29.8007	0.821358	0.573881	29.7936	0.554881	0.124766	29.7929	0.182758	0.376189	29.7971	0.187167	0.301468	28.6071	0.401447	0.490624
31.5821	0.238851	1.14992	30.975	0.628813	0.627677	30.9707	0.235519	0.497521	30.9864	-0.115552	0.6662	30.9814	0.282202	0.640528	30.9807	1.04437	0.842686	30.9857	0.664418	0.47477	29.8057	0.816985	0.811731
32.7843	0.813205	0.144738	32.1671	0.123319	0.843595	32.1607	0.930458	0.289412	32.1764	0.872268	0.648915	32.1707	1.15924	0.273833	32.1707	-0.244404	0.352659	32.1736	0.699593	0.843095	30.9914	0.255557	0.224617
33.9764	0.175011	0.853475	33.3657	1.00229	-0.11411	33.3586	0.0633469	0.609183	33.3764	0.332615	0.281744	33.3686	0.156117	0.628542	33.3686	0.570165	0.413293	33.3721	0.29414	0.340448	32.1814	0.565089	0.650158
35.1614	0.729165	0.306187	34.5507	-0.194022	0.734423	34.5443	0.671056	0.76414	34.5629	0.993027	0.774664	34.555	0.490777	0.192968	34.555	0.48393	0.503979	34.5593	0.917669	1.01754	33.3793	0.377878	0.437841
36.3493	0.289141	0.717594	35.7279	0.762155	0.536487	35.7221	0.891062	0.768521	35.7386	0.165799	-0.133884	35.7329	0.591786	0.884168	35.7307	0.792105	0.856074	35.7357	0.400672	0.386451	34.5686	0.929147	0.952326
37.5393	0.636995	0.810526	36.9236	0.499417	0.597383	36.9179	0.531914	0.358336	36.9371	0.775915	0.950298	36.93	0.597006	0.306564	36.93	0.966358	0.770954	36.935	0.729442	0.720477	35.7436	0.278645	0.334837
38.7279	1.16262	0.909583	38.1093	0.48734	0.694616	38.105	0.770817	0.821979	38.1214	0.789655	0.304318	38.1143	0.7943	1.02871	38.1129	-0.332712	0.286055	38.1179	0.68888	0.778377	36.9407	0.859569	0.775725
39.9307	0.391691	0.71249	39.3086	0.933515	0.345535	39.3029	0.193785	0.243001	39.3214	0.340351	0.591549	39.3136	0.215071	0.805882	39.315	1.44406	1.1028	39.3193	0.475066	0.485605	38.1257	0.34446	0.446121
41.1121	0.95757	0.266743	40.4929	0.328912	0.689714	40.4879	0.812717	1.06432	40.5036	1.0035	0.731795	40.4964	1.06303	0.130861	40.4957	0.214513	0.470878	40.5007	1.33241	1.29196	39.325	0.933625	0.894143
42.3107	0.0386281	1.20677	41.6871	1.09608	0.504054	41.6814	0.264394	0.346447	41.6993	0.22837	0.275785	41.6921	0.411044	1.06669	41.6921	1.536	1.22884	41.6957	0.249998	0.272334	40.5086	1.04882	1.1322
43.4936	1.48494	0.452052	42.8814	0.266634	1.14117	42.8764	0.884708	0.820845	42.8921	0.766023	1.05948	42.885	0.479953	0.31705	42.8857	0.30785	0.533611	42.8893	1.7623	1.58203	41.7043	0.451947	0.403231
44.6864	0.584186	0.652842	44.0643	1.2049	0.236507	44.0571	0.378803	0.438405	44.0736	0.777245	0.199651	44.0693	0.767445	1.29388	44.0679	0.427712	0.732531	44.0729	0.261524	0.345837	42.8964	0.976951	0.95112
45.8764	0.685506	0.668182	45.2679	0.327768	0.414829	45.2614	0.194681	1.11501	45.2793	0.823183	1.39883	45.2729	0.359819	0.227077	45.2729	0.40418	0.459081	45.2779	1.10907	1.13304	44.08	0.413083	0.4822
47.0664	0.958057	0.242929	46.4479	1.08073	1.21455	46.4429	1.04592	0.961384	46.4593	0.623645	0.224611	46.4514	1.09318	1.05358	46.45	0.705593	1.02329	46.455	0.874567	0.831883	45.2843	1.00067	1.03052
48.2657	0.498026	0.896944	47.6493	1.35261	0.537741	47.6443	0.794003	0.325595	47.6586	0.814119	1.2332	47.6529	0.518512	0.406052	47.65	1.39019	0.889646	47.6564	1.05458	1.04408	46.4629	0.524271	0.603699
49.4393	0.831544	0.93655	48.8279	0.744822	1.12977	48.8229	0.61856	1.45763	48.8379	0.843347	1.05285	48.8336	1.31548	0.988791	48.8336	0.0100997	0.414144	48.8371	0.833243	0.986961	47.6636	0.981987	0.908266
50.0036	0.895758	0.85019	50.0171	0.801674	1.131	50.0129	0.641321	0.75639	50.0293	0.984994	0.730832	50.0221	0.506471	0.718951	50.0214	0.760976	0.933547	50.025	0.956969	0.940895	48.8457	0.739861	0.78168
			51.21	0.915788	0.284342	51.2043	0.595112	1.16293	51.2221	0.587486	0.821682	51.215	0.625938	0.425618	51.2143	0.674676	0.698419	51.22	1.1416	0.982239	50.0329	0.315613	0.426347
			52.4007	0.77563	1.2062	52.3943	1.04188	0.989736	52.4114	1.13767	0.917857	52.405	1.29534	0.942663	52.4079	0.811864	1.11646	52.4079	0.48867	0.657694	51.2279	1.63425	1.49452
			53.5964	0.695727	0.564432	53.5864	1.0787	0.879248	53.6029	0.614975	0.982803	53.5979	0.40389	0.828094	53.5993	1.46183	1.14275	53.6021	1.59476	1.36675	52.4179	0.323216	0.599806
			54.7907	0.874451	1.70904	54.7857	1.05299	0.740588	54.8029	0.924417	0.420966	54.7971	1.39183	1.12835	54.7964	0.737927	1.02788	54.8007	0.895516	0.924999	53.6079	1.36029	1.13548
			55.9679	0.859933	0.445176	55.9607	0.732894	0.954112	55.9764	1.33363	1.27996	55.9707	0.719711	0.962037	55.9693	0.822897	0.796525	55.975	1.18015	1.26238	54.8079	0.719598	0.837547
			57.1671	1.14917	1.47181	57.1614	0.767865	1.67822	57.1771	0.994591	0.749589	57.1721	1.2532	0.728957	57.1729	1.30386	1.27	57.1793	1.0346	1.00765	55.9821	1.22519	1.05585
			58.3479	0.929469	0.692787	58.3421	1.76754	0.60063	58.3579	1.2922	0.720968	58.3521	0.63399	0.635564	58.3514	1.20081	1.29737	58.3571	1.13907	1.20345	57.1857	1.03198	1.19725
			59.5464	1.72956	0.929623	59.5393	0.690167	1.27558	59.5579	0.489941	0.995927	59.5507	1.28841	1.50931	59.5507	1.15577	1.08273	59.555	0.947381	0.987309	58.3636	0.816724	0.815181
			60.7364	0.149977	1.70297	60.7321	1.3743	1.21102	60.75	1.61989	1.2668	60.7421	1.32529	0.794048	60.7443	0.796278	1.07427	60.7486	1.28444	1.44614	59.5607	1.45361	1.40003
			61.9243	1.46415	0.273905	61.9171	0.560362	0.49514	61.9357	0.60713	0.486446	61.9279	0.516447	1.2649	61.9257	1.46691	1.40687	61.9307	0.997199	0.904245	60.755	0.425437	0.571036
			63.1229	0.628184	1.73897	63.1186	0.863384	1.58533	63.135	1.33395	1.40731	63.1286	1.44737	0.90396	63.1286	1.17893	1.42515	63.1329	1.67434	1.66411	61.9386	1.36263	1.20131
			64.2979	1.52464	0.875823	64.2921	1.68623	1.20119	64.31	1.04809	0.839869	64.3029	0.747009	1.04486	64.3014	1.59156	1.50955	64.3079	0.931003	0.936899	63.1407	1.13749	1.30343
			65.505	1.53864	1.40232	65.4993	0.682259	1.12781	65.5164	0.704792	1.46719	65.5086	0.985539	1.13058	65.5079	1.23542	1.25914	65.5136	1.49661	1.46249	64.3157	0.925472	0.842542
			66.6879	0.992561	0.857109	66.6814	1.756	0.976481	66.6986	1.54692	0.810647	66.6936	1.19337	1.58261	66.6921	0.673037	1.03931	66.6971	1.60063	1.70813	65.52	1.90664	1.79329
			67.8829	1.44113	1.24161	67.8771	-0.182271	1.65422	67.8957	0.959878	1.0946	67.8886	1.46396	1.27728	67.8857	1.52944	1.37987	67.8921	0.968402	1.06258	66.7036	0.237558	0.362583
			69.0771	0.496223	1.71836	69.07	1.91024	1.29641	69.0857	1.24206	1.52234	69.0779	0.99532	0.738358	69.0807	0.863389	1.12675	69.0836	1.82721	1.72569	67.8986	1.57798	1.5514
			70.2621	2.10857	1.36099	70.2571	1.06581	1.2415	70.275	0.673059	0.784333	70.2693	1.41829	1.60421	70.2679	1.46738	1.512	70.2729	0.667273	0.747686	69.09	0.490524	0.572605
			71.4529	0.831873	1.63107	71.4479	1.87311	1.96154	71.4636	1.74239	1.71046	71.4593	1.08787	0.850063	71.4579	0.753362	0.945085	71.4593	1.66963	1.68568	70.28	1.35771	1.34554
			72.6407	1.56105	1.13811	72.6343	1.28569	0.627886	72.6529	1.17746	0.396331	72.6464	1.88035	1.64774	72.6479	1.13056	1.084	72.65	0.711736	0.842706	71.47	1.65228	1.61402
			73.8293	1.31229	1.35972	73.8229	1.0321	1.493	73.8379	1.44507	1.67798	73.8336	1.08819	1.41724	73.8329	1.45682	1.39655	73.8357	1.65737	1.45385	72.6607	1.1863	1.08819
			75.0286	1.44606	1.80229	75.0221	1.51132	2.05595	75.0386	1.62727	1.12292	75.0343	2.21815	0.891576	75.0321	1.38373	1.50087	75.0386	1.87077	1.8358	73.845	1.97893	1.93698
			76.2043	1.47072	1.318	76.1986	1.38398	0.857422	76.2136	1.23762	1.98133	76.2086	0.627759	1.40867	76.2064	1.49465	1.62371	76.21	0.974528	1.01455	75.045	0.730518	0.883867
			77.3971	1.39941	1.38734	77.3929	2.03136	1.33256	77.4093	1.29718	1.05651	77.4014	1.44459	1.87724	77.4021	1.45062	1.3562	77.4057	2.04655	2.02118	76.2171	2.04181	1.91206
			78.5936	1.45429	1.80525	78.5886	1.3361	1.4543	78.6057	1.79678	1.09348	78.5993	1.58463	1.37027	78.5986	1.19983	1.58342	78.6043	0.772642	0.979792	77.4143	0.770504	0.838116
			79.7793	0.725877	0.859466	79.7743	1.18333	1.29508	79.7921	1.2902	1.88299	79.7843	1.03395	1.27163	79.7836	1.71408	1.22856	79.7893	2.1503	1.9819	78.6093	2.36647	2.32858
			80.9821	1.47068	2.02998	80.9771	2.0417	1.36851	80.9936	1.26197	1.34681	80.9864	1.74705	1.68274	80.985	1.24657	1.90096	80.9907	1.34179	1.48844	79.795	1.22312	1.26208
			82.1607	1.82328	0.892613	82.155	1.67489	1.44594	82.1721	1.45563	1.64568	82.1664	0.775691	1.76575	82.1693	2.15404	1.74148	82.1707	1.71521	1.6208	80.9979	1.2313	1.36566
			83.3643	1.12297	1.86872	83.36	1.3158	1.63051	83.3779	1.65191	2.20173	83.3693	2.14957	1.06999	83.3693	0.818142	1.26835	83.3736	1.54611	1.84521	82.1786	1.49894	1.47405
			84.545	1.43388	1.235	84.54	1.50272	1.30088	84.5536	1.28366	1.183	84.55	0.954906	2.23441	84.5493	2.27924	2.17398	84.5543	1.27742	1.26529	83.3807	2.09993	2.06491
			85.74	1.73306	1.28407	85.7357	1.03666	1.95584	85.7529	1.5315	1.6881	85.745	2.36964	1.22042	85.745	1.72996	1.6809	85.7493	2.6785	2.56381	84.5607	1.65944	1.53294
			86.9371	1.69349	1.71991	86.9314	1.52536	1.75148	86.9493	1.78241	1.70871	86.94	1.23684	1.32453	86.9421	1.38274	1.66047	86.9443	1.32567	1.39158	85.7557	2.54309	2.53535
			88.1179	2.05205	1.44828	88.1114	1.50308	0.902173	88.1293	1.23513	1.66951	88.1221	1.28934	1.99739	88.1207	2.37122	1.95831	88.1257	1.9915	1.97538	86.9529	2.07423	1.94206
			89.305	1.48051	2.88878	89.2993	1.71168	2.94956	89.315	1.76321	1.05737	89.3079	1.95583	1.23806	89.3079	0.619829	1.45491	89.3114	1.98799	2.11795	88.1343	1.78732	1.68673
			90.4914	1.47685	0.92343	90.4864	1.40572	1.31986	90.5021	1.52865	1.85869	90.495	1.47042	2.21579	90.4971	2.31392	1.76549	90.5	1.61912	1.63711	89.3193	1.37463	1.55849
			91.68	1.70069	2.5747	91.6743	1.62585	2.4597	91.6921	1.60974	2.05688	91.6836	2.12671	1.38669	91.6836	0.962549	1.49345	91.6893	2.1658	2.16504	90.5071	1.73876	1.60364
			92.8779	2.5817	1.4879	92.8714	2.3722	1.38888	92.89	1.96012	1.46976	92.8829	1.13545	2.10636	92.8821	2.42796	2.17564	92.8864	1.50851	1.39559	91.6971	1.53173	1.73895
			94.0629	2.35394	1.77862	94.0579	0.92509	1.96037	94.0771	1.90304	2.61936	94.0693	2.34414	0.807631	94.0686	0.83954	1.01108	94.0721	1.89641	2.11876	92.8943	1.21406	1.12331
			95.2614	1.04677	2.34255	95.2557	2.5241	2.1488	95.2714	2.04395	0.936028	95.265	1.77888	2.15857	95.265	1.88819	2.23105	95.2693	1.47746	1.45136	94.0829	2.81514	2.83959
			96.4529	2.23295	2.35032	96.4486	1.45305	1.35749	96.465	1.5365	1.86116	96.4579	2.15968	1.73717	96.4564	1.96637	2.16938	96.4621	2.30972	2.2478	95.2764	0.960714	1.04976
			97.6386	1.69656	1.62	97.6329	1.90774	2.45132	97.6514	2.09233	1.94817	97.6436	1.75695	1.50463	97.6421	1.27076	1.74308	97.6471	1.41498	1.55369	96.47	2.29981	2.27628
			98.84	1.91601	1.74754	98.8357	2.12511	0.593644	98.8514	2.01733	2.36031	98.845	1.57872	2.09382	98.8457	2.55026	2.18967	98.85	1.52816	1.7196	97.6557	2.11921	2.07236
			100.009	1.82209	2.1041	100.014	2.1886	2.68563	100.029	1.82228	1.45379	100.022	1.73738	1.60947	100.022	2.25995	2.35659	100.027	2.49076	2.42704	98.8579	2.1827	2.12068
						101.212	1.74772	1.51042	101.231	1.96295	1.57738	101.222	1.94238	1.70953	101.222	1.95604	2.08545	101.227	1.16409	1.54439	100.034	1.94788	2.00946
						102.391	1.46955	2.44451	102.408	1.54864	2.55392	102.401	1.87822	2.13957	102.401	1.49021	1.75876	102.406	2.70237	2.47923	101.234	1.98004	1.99874
						103.584	2.4936	1.87185	103.6	2.62851	1.59756	103.597	1.54047	1.83408	103.595	2.33831	2.4755	103.599	2.03441	2.01044	102.413	2.70246	2.68129
						104.778	1.62583	1.34142	104.796	1.83791	2.28403	104.787	1.60853	1.74976	104.787	1.89688	1.85361	104.793	2.25132	2.32883	103.607	0.860079	1.12707
						105.971	1.75411	2.76852	105.988	2.1037	1.88319	105.979	2.69766	2.20257	105.98	2.51247	2.3086	105.984	2.2085	2.22309	104.801	3.15127	2.97936
						107.155	2.17537	1.40278	107.172	1.94358	1.53643	107.166	2.39338	2.06807	107.164	2.15086	2.43828	107.169	2.42856	2.40374	105.993	1.36639	1.58994
						108.352	1.59766	2.73992	108.37	1.54477	2.60455	108.364	1.84518	2.27357	108.365	1.97598	1.84379	108.369	2.41434	2.33422	107.176	1.96823	1.87141
						109.535	2.1577	2.54818	109.551	3.70784	2.36513	109.543	2.91852	1.89298	109.544	1.75966	2.07515	109.549	2.41736	2.55395	108.379	2.11044	2.21861
						110.737	2.46681	2.58408	110.756	1.28715	1.7008	110.751	1.82699	2.15596	110.748	2.61353	2.35024	110.753	2.15236	1.88211	109.556	2.50276	2.43967
						111.914	2.22894	2.36744	111.929	2.49875	2.75798	111.921	2.48067	1.95743	111.921	1.79759	2.10656	111.926	2.23626	2.46175	110.761	2.6566	2.58606
						113.116	2.63929	2.17342	113.131	1.81871	2.20348	113.123	2.49474	2.68208	113.124	1.9741	2.11061	113.128	2.11877	1.91992	111.932	2.22913	2.17006
						114.299	1.89774	2.58769	114.314	2.32327	2.90678	114.313	2.33052	1.89679	114.313	2.51231	2.32322	114.316	2.84683	2.86724	113.137	2.01401	2.12588
						115.488	3.21701	2.49159	115.504	2.4239	1.39012	115.498	2.01072	1.8729	115.496	1.62319	1.96033	115.503	2.54819	2.40281	114.323	1.88341	1.98409
						116.689	1.59909	2.37597	116.706	2.04773	2.85537	116.698	1.77562	2.41164	116.699	3.4042	2.72986	116.703	1.98888	2.19395	115.51	2.18633	2.09968
						117.864	3.0529	2.2366	117.881	3.32667	1.99127	117.875	2.82389	1.38052	117.875	1.66328	2.09332	117.879	2.72044	2.76783	116.711	3.02571	3.12046
						119.066	2.17781	1.78553	119.084	1.66509	2.57373	119.076	2.14816	3.51024	119.077	3.17024	2.93321	119.081	1.83602	1.92162	117.887	2.05149	2.04471
						120.253	2.65294	2.70414	120.269	3.37806	2.96434	120.264	2.82868	1.84181	120.264	1.55074	2.16543	120.269	3.36685	3.3817	119.087	2.44562	2.37713
						121.45	2.68989	2.6732	121.467	2.28433	1.45862	121.462	2.08891	2.86822	121.46	2.87786	2.84743	121.464	1.61554	1.72058	120.276	2.81016	2.86861
						122.641	2.32666	1.9133	122.656	2.10017	2.81014	122.65	1.39756	1.67789	122.65	2.47028	2.62566	122.654	2.87827	3.0036	121.472	2.67889	2.57658
						123.825	2.78329	3.15225	123.844	2.47213	1.64173	123.836	3.33024	2.76386	123.836	1.94423	2.50844	123.839	2.09234	2.09797	122.664	3.0975	3.18184
						125.016	2.16825	1.4003	125.035	2.2486	3.47411	125.026	1.77133	2.62028	125.025	2.95855	2.71745	125.028	1.99657	2.2544	123.849	1.76205	1.9157
						126.211	2.4791	3.67922	126.229	2.42556	1.99549	126.224	3.33506	2.38205	126.222	2.295	2.51404	126.224	3.4195	3.3738	125.039	3.11908	3.07845
						127.394	2.73123	1.96954	127.41	2.34949	2.84509	127.406	1.97523	3.526	127.405	3.22517	3.21926	127.409	2.2839	2.33342	126.234	2.18382	2.30399
						128.594	2.57501	3.19558	128.611	2.85832	2.54469	128.604	3.69592	1.71383	128.604	2.46266	2.2867	128.611	3.5409	3.42265	127.413	3.206	3.32705
						129.769	2.72078	2.61676	129.786	2.51827	2.5365	129.78	2.39347	3.02625	129.777	2.31158	2.9054	129.783	2.16739	2.44743	128.616	2.66058	2.6811
						130.969	2.6958	2.14585	130.984	2.7626	3.09	130.974	2.51954	2.97853	130.977	2.52349	2.70484	130.982	3.36995	3.25412	129.789	2.18305	2.12644
						132.159	2.39067	3.51042	132.177	3.21407	2.25202	132.169	3.50149	2.0021	132.168	2.12688	2.42551	132.172	2.42232	2.58474	130.986	2.94288	2.8591
						133.345	2.80667	2.62131	133.361	2.34762	3.10598	133.354	2.03878	2.12152	133.354	3.49957	3.01786	133.361	2.75539	2.87126	132.18	2.67055	2.80848
						134.55	2.68985	3.16639	134.566	2.35577	2.32624	134.559	3.54947	2.76525	134.56	2.90086	2.96881	134.562	3.14362	3.07357	133.368	2.9851	2.93147
						135.731	3.03133	2.05338	135.75	3.5155	3.14001	135.743	2.24361	2.74806	135.743	2.59955	2.95661	135.746	2.13967	2.3182	134.57	2.21255	2.40497
						136.934	2.79758	2.66938	136.951	2.38375	3.09165	136.944	2.99467	2.73205	136.944	2.27514	2.24067	136.948	3.39669	3.33624	135.754	3.37158	3.14734
						138.106	2.70236	3.42148	138.121	3.93867	2.53818	138.116	2.44394	3.068	138.116	2.79538	3.23427	138.119	2.93277	2.91715	136.956	3.08727	3.11115
						139.309	3.50361	2.84284	139.325	2.298	2.31494	139.316	3.15862	2.84874	139.317	3.77169	3.0935	139.322	3.29674	3.09677	138.127	2.76319	2.88515
						140.502	1.82378	3.90241	140.519	3.505	3.14337	140.511	3.03567	2.07214	140.512	1.81162	2.52014	140.516	2.90516	3.30543	139.33	3.24001	3.25605
						141.684	4.7561	2.34393	141.7	2.65704	2.77205	141.692	2.23873	4.40476	141.692	3.3663	3.52263	141.699	2.91945	2.79633	140.525	2.7747	2.997
						142.866	1.98591	2.8852	142.884	3.20983	2.85822	142.877	3.39928	2.58948	142.876	2.36094	2.63366	142.883	2.97907	3.1701	141.708	2.3824	2.19182
						144.058	3.74703	3.7604	144.075	3.56097	2.73346	144.069	2.92737	2.97792	144.068	2.64166	2.92619	144.071	2.57959	2.8376	142.89	3.77031	3.90298
						145.246	3.00805	3.17241	145.264	1.80164	3.10317	145.256	2.65453	3.32225	145.255	3.83199	3.37929	145.261	3.51585	3.40512	144.08	2.65008	2.67917
						146.446	3.44922	3.30948	146.462	3.73377	2.67169	146.456	2.94347	2.38369	146.457	3.09399	3.55836	146.46	3.3658	3.30156	145.267	3.71151	4.02004
						147.628	3.02047	2.3886	147.646	2.3611	3.32417	147.641	3.46595	3.39696	147.639	3.09202	2.83437	147.645	2.25186	2.61442	146.467	2.93523	2.86902
						148.829	2.3977	3.67641	148.847	3.99365	2.63965	148.837	3.031	3.21932	148.84	3.00571	3.62522	148.843	3.82895	3.80379	147.651	4.32738	4.12113
						150.019	3.70282	2.58629	150.034	2.76561	2.4662	150.029	3.0031	2.97119	150.027	3.86837	3.64022	150.032	3.30854	3.2091	148.851	3.55465	3.47048
						151.201	2.33107	3.81408	151.219	2.80004	4.37548	151.214	2.96192	2.53293	151.209	3.17923	3.30142	151.216	3.53303	3.67955	150.037	2.50691	2.64551
						152.404	4.34191	3.62151	152.421	3.56712	2.56713	152.414	3.82395	3.70321	152.411	3.32289	3.3891	152.419	3.55852	3.43468	151.224	4.15966	4.18304
						153.582	2.70593	2.31622	153.6	2.84809	2.86344	153.594	2.40921	3.50938	153.592	3.2567	3.34729	153.596	3.25245	3.25519	152.426	2.06837	2.18462
						154.784	3.18557	4.30694	154.802	3.83419	3.61894	154.795	4.27497	3.15451	154.796	2.71023	2.77762	154.798	3.39754	3.55459	153.604	4.88312	4.61263
						155.967	3.37405	3.85566	155.984	2.90961	3.53739	155.977	2.67937	2.8229	155.976	3.5826	3.59073	155.981	3.2179	3.23034	154.806	2.78814	2.97645
						157.158	3.52063	2.91389	157.172	3.13252	3.49584	157.166	3.42912	3.28173	157.166	4.04426	3.94447	157.171	4.18831	3.92357	155.989	3.76519	3.87318
						158.348	3.0066	3.31037	158.366	3.35746	3.61236	158.358	4.07178	3.11787	158.359	2.41502	2.95463	158.363	2.70434	3.06191	157.178	2.77483	2.80178
						159.536	4.05512	3.86062	159.554	3.67672	3.37269	159.548	2.76078	4.13186	159.547	3.37721	3.07889	159.554	4.02017	3.84229	158.369	3.23477	3.26578
						160.725	3.01657	3.34948	160.744	4.55172	3.05002	160.736	4.11369	2.762	160.736	3.08747	3.41096	160.741	3.77316	3.77077	159.559	3.33333	3.42378
						161.923	4.23905	3.59678	161.94	3.07951	3.43681	161.935	2.36402	3.61689	161.935	4.03483	4.06682	161.939	3.43944	3.21901	160.747	3.46803	3.5954
						163.104	3.54401	3.88651	163.121	4.03526	4.20821	163.116	4.75828	3.56398	163.112	3.129	3.15057	163.119	4.3209	4.4244	161.946	3.75505	3.76897
						164.307	4.30902	3.17902	164.324	3.11202	2.70231	164.321	2.18377	3.54276	164.319	3.3855	3.72449	164.324	3.43937	3.38688	163.126	3.32557	3.50682
						165.483	3.42742	3.4376	165.497	3.40058	4.13837	165.495	3.99058	4.22047	165.496	4.15274	3.72385	165.499	3.35557	3.81854	164.334	3.86999	3.77146
						166.685	3.17601	4.68855	166.704	4.05399	3.10006	166.695	3.33448	2.40798	166.692	2.53817	3.35485	166.7	3.92273	3.88047	165.507	3.53584	3.70801
						167.873	4.32626	2.82496	167.89	2.65864	3.92977	167.889	3.06309	4.14873	167.886	5.63532	4.8928	167.891	3.58576	3.5247	166.708	3.73281	3.89041
						169.067	3.35958	2.80981	169.084	3.50131	3.50613	169.071	3.77044	2.48256	169.069	2.56535	3.11059	169.076	4.26808	4.34037	167.899	3.55406	3.52145
						170.262	4.2548	4.48879	170.28	3.98456	3.19957	170.271	3.31958	4.51714	170.27	4.37873	4.18531	170.273	3.34254	3.58679	169.081	3.67016	3.90058
						171.435	3.06681	2.65887	171.451	4.00183	4.2083	171.445	4.35632	3.00798	171.445	2.76759	2.96836	171.449	4.69255	4.69656	170.282	3.8883	3.82797
						172.639	4.2506	4.90433	172.658	3.51543	2.95981	172.65	3.4922	4.11637	172.647	4.39411	4.81197	172.654	3.91317	3.60034	171.456	4.04796	4.23816
						173.826	4.34808	3.01329	173.842	4.00455	4.67849	173.836	4.31572	4.13661	173.838	3.52135	3.2865	173.841	3.92556	4.10943	172.661	3.22405	3.15888
						175.019	3.30792	5.08264	175.038	4.21801	3.12859	175.029	4.02191	3.16368	175.028	3.56465	3.9246	175.033	3.52739	3.59554	173.846	4.47848	4.63236
						176.21	4.87325	2.66307	176.226	3.1678	4.08566	176.221	3.45828	4.6822	176.22	4.39546	4.17874	176.224	3.47237	3.73022	175.041	3.56015	3.51147
						177.399	2.73418	5.06528	177.416	4.20272	3.34616	177.41	5.13915	3.10448	177.411	2.55076	3.06526	177.414	4.73449	4.54337	176.229	3.45838	3.54684
						178.585	4.33857	3.72034	178.603	4.19233	4.39979	178.596	3.47855	3.24457	178.594	4.63647	4.45805	178.6	3.13358	3.29712	177.422	4.36752	4.43247
						179.786	3.74497	3.57892	179.802	3.5933	4.11231	179.797	4.02043	3.65744	179.797	3.89702	3.88996	179.801	5.48724	5.03183	178.609	3.00607	3.12904
						180.964	4.99526	4.8863	180.979	4.78579	3.68756	180.971	3.88954	4.5254	180.971	4.1231	4.35191	180.973	2.9267	3.38098	179.808	4.62819	4.65761
						182.164	4.17412	3.21999	182.181	3.7148	4.57156	182.174	3.686	3.57599	182.174	3.41312	3.54167	182.173	3.74342	3.99252	180.984	3.58464	3.74259
						183.342	3.8791	4.91298	183.359	4.17736	3.7971	183.352	4.6147	4.06846	183.352	3.93212	4.33423	183.351	4.64833	4.65444	182.186	5.2037	5.04826
						184.533	5.14077	3.4021	184.549	4.5811	4.06968	184.544	3.7459	4.16236	184.544	4.03554	4.42586	184.551	4.43631	4.45426	183.362	3.0237	3.29156
						185.739	3.77618	4.45286	185.756	3.62613	4.28275	185.749	4.38227	4.02875	185.747	4.14956	4.01209	185.752	4.15932	4.3145	184.556	3.80883	3.85934
						186.916	4.23954	4.1828	186.931	4.80443	4.08677	186.925	2.89622	3.88612	186.926	4.12286	4.56132	186.936	3.14459	3.80761	185.76	4.92055	4.94971
						188.117	5.15665	4.09726	188.134	2.74712	3.10119	188.128	4.57518	4.92407	188.128	4.3601	4.25702	188.134	4.43351	4.29937	186.937	3.70926	3.80792
						189.304	2.82698	4.24225	189.32	5.40396	4.58472	189.312	4.8541	3.7227	189.313	4.02956	4.36899	189.319	4.36339	4.735	188.141	4.68781	4.77878
						190.499	4.9775	4.06178	190.515	3.46474	4.17586	190.509	3.93285	4.49673	190.508	4.9678	5.00128	190.511	4.54894	4.27274	189.325	3.65669	3.88323
						191.686	3.81025	4.14797	191.704	5.07734	4.65235	191.699	4.52795	5.01583	191.696	4.23596	4.21674	191.701	4.44387	4.78004	190.52	4.07101	4.14242
						192.874	4.45676	4.89777	192.891	3.97008	3.59759	192.884	4.1588	3.66781	192.884	4.76995	4.81916	192.889	4.12409	4.12321	191.709	4.62708	4.70019
						194.07	3.90624	4.30699	194.089	4.44032	5.4112	194.08	5.04885	4.90362	194.081	4.71461	4.68986	194.084	4.55	4.7775	192.896	4.71051	4.59138
						195.259	4.59324	4.53044	195.274	4.87899	3.65119	195.267	4.69856	4.24794	195.266	3.6817	4.53419	195.273	6.20642	5.6657	194.089	4.3206	4.60136
						196.434	5.23006	5.62915	196.451	3.89261	5.02829	196.445	4.36023	5.1598	196.443	4.85808	4.34663	196.449	4.45082	4.25205	195.279	3.56163	3.43159
						197.636	3.17602	4.55861	197.654	5.701	4.7397	197.65	4.09013	3.46577	197.647	3.54475	3.77728	197.651	5.0647	5.1737	196.457	5.20031	5.38905
						198.819	5.73854	3.38464	198.835	3.65522	3.33781	198.827	4.77548	4.40599	198.829	5.67282	5.28449	198.832	3.89852	3.83748	197.658	4.80224	4.7035
						200.004	3.54228	5.66562	200.034	5.57862	5.79056	200.028	4.25515	4.18629	200.027	3.87339	4.26961	200.031	5.5684	5.88176	198.84	4.00002	4.21368
									201.22	4.73707	3.63119	201.211	5.11507	4.32485	201.213	4.61943	4.83156	201.217	4.94143	4.65	200.039	5.41584	5.32793
									202.411	5.26883	5.51359	202.406	3.96566	5.11192	202.406	5.21232	5.00799	202.411	4.23763	4.58815	201.224	3.37783	3.59576
									203.609	4.20292	2.99323	203.606	5.75836	4.01007	203.606	4.63553	4.64245	203.61	5.38243	5.35274	202.418	5.92051	5.89401
									204.786	4.44672	5.41425	204.78	3.65037	4.73379	204.78	4.93266	5.07493	204.784	3.60389	4.13552	203.614	4.02787	4.14354
									205.987	4.52134	3.91269	205.984	5.91767	4.93542	205.984	4.06968	4.4321	205.986	6.15649	5.93707	204.789	5.82734	5.88249
									207.179	4.87767	4.68189	207.168	4.62216	4.84564	207.168	5.59663	5.62796	207.174	4.01777	4.24658	205.99	4.39161	4.47403
									208.366	4.94885	5.29141	208.363	4.5146	5.16266	208.363	4.14317	4.36991	208.368	5.67081	5.71569	207.176	4.90891	5.05479
									209.565	4.82629	3.81259	209.548	5.43518	4.17084	209.55	4.78405	5.11788	209.554	4.05414	4.24384	208.381	5.0851	5.35032
									210.741	4.00644	5.24801	210.732	3.25778	5.16569	210.734	5.52455	5.3866	210.739	5.55625	5.52847	209.561	4.09626	4.36381
									211.939	5.54068	4.62177	211.934	7.12284	5.43388	211.931	4.34987	4.58991	211.936	5.44536	5.49037	210.746	5.39297	5.26565
									213.129	5.1209	5.30046	213.126	4.3081	4.21248	213.117	4.94541	5.43454	213.126	4.37716	4.52924	211.944	4.86867	4.99434
									214.315	4.00453	4.72538	214.306	5.87599	5.79391	214.304	5.44938	4.86649	214.311	6.52128	6.42037	213.134	6.39061	6.13714
									215.518	6.09134	5.12932	215.512	3.89667	3.49296	215.511	5.29368	5.54405	215.516	4.65144	4.73904	214.319	5.25234	5.24753
									216.691	4.81919	4.94133	216.683	6.87134	6.49355	216.679	4.97482	4.83102	216.687	5.70022	5.65163	215.523	4.94059	5.0644
									217.9	5.98632	5.55213	217.892	4.48693	3.82873	217.896	3.79129	4.77945	217.896	5.08021	5.21209	216.695	5.39413	5.29875
									219.075	4.67143	5.29261	219.067	4.68214	5.93391	219.069	5.43457	5.35112	219.071	5.39671	5.34063	217.902	4.79448	4.87468
									220.269	6.27542	5.50022	220.265	5.47667	4.01926	220.264	4.04229	4.0131	220.263	5.52553	5.81828	219.079	4.96921	5.17917
									221.463	4.76638	4.82082	221.456	5.02804	4.77801	221.456	6.55499	6.90799	221.458	5.05534	5.112	220.276	5.88979	6.13598
									222.646	5.0357	5.75848	222.637	5.68691	5.87674	222.637	4.66338	4.68537	222.643	6.44235	6.29033	221.468	4.52649	4.36219
									223.852	6.81812	4.88929	223.845	5.0709	4.28454	223.844	4.36217	5.38928	223.848	4.68637	4.86154	222.649	5.18355	5.6134
									225.024	4.64825	5.45463	225.019	5.45319	5.87395	225.017	5.97698	5.07575	225.021	4.90737	5.3034	223.857	5.45569	5.17716
									226.229	6.35901	4.94909	226.221	4.95868	4.34537	226.221	5.55637	5.96832	226.226	6.13757	5.99727	225.03	5.41478	5.76604
									227.413	4.24361	5.59098	227.408	6.49307	6.081	227.407	5.93761	5.821	227.419	4.57141	4.78594	226.231	5.86095	5.81941
									228.609	5.32946	6.21148	228.599	5.08402	5.51237	228.6	4.3036	5.05678	228.611	6.02078	6.19951	227.418	4.48252	4.83783
									229.801	5.66211	4.28495	229.793	5.2088	5.97797	229.794	5.58926	5.93605	229.798	5.35434	5.33246	228.611	7.01308	6.70679
									230.989	5.10976	5.81487	230.983	5.14337	4.92353	230.983	4.71101	4.75126	230.986	5.59263	5.823	229.806	4.21307	4.43039
									232.18	5.50572	5.25268	232.174	5.70848	4.77807	232.17	6.28321	6.46594	232.176	5.42113	5.67901	230.994	7.31664	7.39369
									233.369	4.39433	5.0664	233.363	4.56391	5.80701	233.361	6.28878	6.27463	233.368	6.46988	6.1521	232.184	4.40126	4.50373
									234.554	7.02641	5.98178	234.548	6.71413	6.31241	234.549	5.29527	5.56449	234.551	6.41907	6.44614	233.374	5.83091	6.04252
									235.755	5.56497	5.86961	235.747	5.68446	5.19546	235.748	6.12305	6.02841	235.752	5.14913	5.49945	234.559	6.54974	6.27285
									236.926	5.60726	5.60359	236.921	4.5269	5.36391	236.921	6.32164	6.38761	236.926	7.01907	6.84602	235.759	5.13214	5.39729
									238.124	6.06314	5.56843	238.118	6.6481	4.84225	238.116	5.43777	5.64994	238.121	5.19694	5.42021	236.933	6.12751	6.22224
									239.321	5.43988	6.6775	239.316	5.37071	5.43985	239.314	5.88301	5.8816	239.319	6.02125	6.29218	238.129	4.91024	5.12989
									240.505	7.37668	5.69287	240.498	6.62558	6.70339	240.497	5.33165	5.56827	240.502	6.90294	6.84949	239.326	7.11511	7.02045
									241.709	5.34482	4.7742	241.701	4.70705	4.81901	241.7	5.50699	6.07024	241.706	5.57086	5.44474	240.51	4.81195	4.99594
									242.881	6.26478	6.59863	242.879	6.6021	6.17929	242.881	6.65451	5.8183	242.885	5.72969	6.20453	241.711	6.77673	6.80439
									244.087	5.9716	4.6608	244.083	4.89747	3.96522	244.083	5.78473	6.25142	244.088	6.56118	6.02643	242.886	5.86931	5.98408
									245.274	5.78132	6.69741	245.266	6.59536	7.67776	245.266	6.93508	6.57284	245.269	6.12097	6.37308	244.092	5.66813	5.71513
									246.466	7.03559	5.33652	246.461	6.35958	5.27443	246.459	4.55512	5.22622	246.464	6.08337	6.46597	245.278	5.91611	6.09156
									247.666	5.95113	6.3411	247.654	5.01907	6.60712	247.655	7.39003	7.20084	247.66	5.86846	5.83939	246.476	5.60159	5.62405
									248.843	6.16065	5.84733	248.832	6.9357	5.63787	248.835	5.58057	5.46442	248.841	7.25545	7.0731	247.663	5.31999	5.84648
									250.034	5.50472	5.76726	250.017	5.84887	5.5258	250.019	6.7574	6.90204	250.025	4.70296	5.2104	248.857	5.97744	5.92785
									251.219	6.54224	6.67419	251.211	5.63646	7.70982	251.209	5.26701	5.45564	251.214	7.25714	7.69378	250.033	5.67098	5.89504
									252.407	6.15783	4.32945	252.401	6.76753	5.16996	252.396	5.54189	6.18961	252.405	6.65999	6.24417	251.224	6.36955	6.4956
									253.606	6.32275	7.8464	253.596	5.3328	7.23989	253.598	7.37239	7.09539	253.604	5.84281	6.56843	252.411	6.80957	6.73114
									254.789	6.38604	4.7632	254.788	7.25274	5.04502	254.784	5.26645	5.88672	254.786	8.25183	7.57937	253.611	6.35885	6.73236
									255.986	5.64665	6.88931	255.983	4.80716	7.05487	255.984	7.53687	7.29921	255.986	5.53794	5.73791	254.791	6.42822	6.49874
									257.184	6.44734	6.40542	257.176	7.03494	6.40798	257.176	5.38679	5.6319	257.181	8.15604	8.13995	255.994	6.07556	6.09874
									258.364	7.44744	6.0962	258.359	7.05825	6.21146	258.364	7.45352	7.4629	258.364	5.45942	6.00982	257.188	7.49571	7.37759
									259.565	5.69732	6.75412	259.558	5.96559	6.00227	259.557	6.40477	6.28065	259.561	8.2287	7.87742	258.37	5.42912	5.79233
									260.741	7.49684	6.87157	260.734	7.67416	6.38504	260.734	6.9092	7.11199	260.733	6.46855	6.3895	259.569	6.88688	6.92542
									261.941	6.25075	6.77839	261.937	5.50158	6.27546	261.936	6.64363	6.56089	261.94	6.26915	6.65009	260.746	5.96083	6.10209
									263.124	6.81329	5.61435	263.118	7.80495	6.47577	263.119	5.92612	5.83963	263.124	7.29995	7.33216	261.949	6.49649	6.68286
									264.314	7.04574	6.51852	264.309	4.84543	5.75408	264.307	7.24957	7.47438	264.314	5.87145	6.30869	263.128	6.88112	6.70495
									265.508	6.10152	6.10725	265.501	8.29023	6.49868	265.498	5.77893	5.86328	265.502	8.63129	8.26972	264.322	5.53783	5.8289
									266.699	7.41537	7.50881	266.691	5.25658	5.73719	266.69	6.28922	6.54917	266.699	5.72948	5.96815	265.512	7.73861	7.6252
									267.885	4.83058	6.43265	267.88	5.9851	7.74071	267.879	7.07726	7.20117	267.886	7.29581	7.39243	266.704	6.32055	6.47295
									269.086	8.96637	7.10287	269.078	8.10838	6.7468	269.079	5.49117	5.81696	269.084	6.26767	7.01073	267.892	6.79664	6.7557
									270.264	5.75377	5.7468	270.257	6.36296	6.48127	270.256	7.63805	7.74827	270.261	6.56403	6.33139	269.091	6.74367	6.99267
									271.473	7.5308	7.57931	271.465	6.40892	7.24182	271.465	6.79333	6.79897	271.469	7.21564	7.35562	270.268	7.17345	7.11354
									272.646	6.93504	6.57174	272.639	6.64412	6.40274	272.637	7.09292	8.10108	272.643	6.6189	6.72885	271.478	6.66122	7.05201
									273.85	6.05052	7.87001	273.844	6.86854	7.72404	273.842	6.41188	6.00229	273.848	6.95741	7.4718	272.649	6.66325	6.62799
									275.026	7.46924	6.15141	275.021	6.01856	5.97996	275.021	7.8763	8.2944	275.024	6.33035	6.85399	273.854	7.30002	7.65931
									276.217	5.85267	6.49643	276.21	7.99063	7.29841	276.211	7.90129	7.37316	276.214	7.32695	7.48799	275.034	6.80134	6.69314
									277.421	8.61183	8.13192	277.414	7.53601	6.61073	277.415	6.94696	6.96298	277.418	6.4476	6.75449	276.221	6.33141	6.97153
									278.596	5.697	7.19664	278.59	6.62819	7.3516	278.589	8.98528	8.59679	278.593	7.54669	7.26914	277.424	8.56067	8.13932
									279.8	8.30528	8.32712	279.794	7.01652	7.28675	279.791	6.55257	6.66114	279.797	7.706	7.91066	278.599	5.76127	6.18347
									280.981	6.9415	6.31824	280.976	8.67353	6.05616	280.976	6.50838	6.8299	280.981	7.30344	7.3318	279.804	9.10432	8.9636
									282.181	7.33294	8.33517	282.174	5.74434	7.63227	282.172	7.44298	7.30087	282.176	7.43658	7.93326	280.989	6.15958	6.32268
									283.371	7.44033	6.00407	283.364	8.07104	6.51112	283.366	6.7183	7.13851	283.371	8.92318	8.4962	282.184	5.7834	6.40316
									284.563	6.88934	7.51974	284.555	6.66739	6.47825	284.556	6.70654	6.70658	284.56	5.81284	6.42096	283.372	6.41925	6.45954
									285.751	7.50615	7.50802	285.743	7.04136	7.23735	285.744	7.21152	7.33023	285.747	8.61202	8.53489	284.566	7.3787	7.66303
									286.941	7.16826	6.17368	286.933	8.22494	6.97503	286.931	8.24461	8.26478	286.938	7.77212	7.66775	285.754	7.97085	7.81794
									288.124	7.35478	8.2122	288.121	6.70288	7.76375	288.118	7.41393	7.42539	288.123	7.97369	8.36453	286.949	5.75704	6.36338
									289.328	7.91259	7.27727	289.321	7.35105	7.14379	289.32	6.76981	7.05317	289.325	7.62853	7.64253	288.126	8.98778	8.78304
									290.501	7.53233	6.98994	290.491	5.77662	7.02217	290.487	9.31405	9.00615	290.496	7.18112	7.46238	289.335	6.4002	6.80657
									291.696	7.43576	7.11916	291.689	10.2331	8.68913	291.686	6.66478	6.96839	291.693	7.4357	7.87952	290.507	7.79743	7.86705
									292.895	6.84532	7.60285	292.889	5.85876	6.75363	292.886	8.25817	8.48693	292.888	7.00516	7.30122	291.701	7.81463	7.8844
									294.076	6.75223	7.39713	294.069	8.83124	9.50245	294.076	8.96511	8.63478	294.068	9.6535	9.51657	292.896	7.19859	7.41925
									295.279	7.1685	7.05965	295.276	7.05443	5.9739	295.276	5.65966	6.2417	295.277	7.28246	7.55856	294.082	7.68162	7.65111
									296.456	7.00824	8.88428	296.451	6.9947	8.16419	296.456	9.55059	9.2567	296.468	6.58472	7.13602	295.284	7.87941	8.10037
									297.661	8.18989	6.58084	297.654	8.93182	7.0326	297.653	6.69884	7.32342	297.665	8.56777	8.42857	296.463	8.07105	8.135
									298.839	7.30747	9.03693	298.834	7.94339	8.10688	298.834	8.24789	8.82189	298.838	8.36975	8.14187	297.664	6.94863	7.25424
									300.002	8.76062	8.91966	300.031	8.90378	8.71678	300.03	5.72772	6.14524	300.036	9.28392	9.31112	298.844	8.01125	7.9208
												301.225	7.28994	6.4893	301.227	9.51577	9.25071	301.221	8.18154	8.14491	300.039	7.78417	7.9845
												302.405	8.42413	9.25913	302.405	6.93591	7.00406	302.409	7.5777	8.43063	301.231	7.81416	7.76802
												303.591	8.43525	6.45949	303.59	7.99704	8.46752	303.597	7.88763	7.69428	302.428	7.26401	7.61721
												304.786	8.54263	8.9787	304.785	9.53148	9.32741	304.791	8.57709	8.70564	303.606	8.68891	8.58252
												305.973	8.45061	7.19676	305.971	6.52904	6.92037	305.977	10.5168	9.92182	304.801	6.40034	6.94106
												307.169	7.30123	7.98372	307.169	9.97444	9.66413	307.173	5.86452	6.84556	305.984	8.93295	8.77626
												308.353	8.12605	6.8522	308.353	7.84203	7.48124	308.358	9.79572	9.83934	307.183	6.91464	7.42131
												309.552	8.77524	7.92522	309.551	8.0179	8.59525	309.562	7.51785	7.84201	308.364	8.36874	8.65126
												310.743	7.69978	9.01845	310.742	6.65455	7.45008	310.747	8.92627	9.01129	309.564	7.76802	7.51585
												311.927	8.57455	7.50451	311.926	8.14127	8.33802	311.929	8.91003	8.98124	310.754	7.91601	8.27529
												313.129	6.81236	8.22598	313.129	8.20708	8.46064	313.134	7.5764	8.01055	311.939	9.60209	9.26814
												314.305	9.36204	8.80289	314.307	8.68735	8.94223	314.313	8.37118	8.53578	313.137	5.91539	6.81815
												315.507	8.52924	8.2307	315.507	8.72661	9.07832	315.513	7.49314	7.9633	314.319	9.98793	9.68467
												316.687	8.75846	8.52572	316.687	7.59208	8.04836	316.693	9.29583	9.34674	315.521	6.57689	7.01729
												317.881	7.75561	9.59218	317.881	9.44993	9.25548	317.884	7.91871	8.3242	316.701	10.4412	10.0896
												319.073	8.37493	6.78238	319.072	10.2162	9.58289	319.077	8.55276	8.57839	317.889	9.17364	9.44868
												320.261	9.91727	9.35056	320.26	8.03505	8.33257	320.264	9.19726	9.5916	319.084	9.4416	9.57499
												321.447	7.67881	8.01931	321.448	9.28751	9.71044	321.452	9.15176	9.02912	320.271	8.31333	8.32063
												322.653	9.7156	9.45039	322.654	7.39964	7.55136	322.657	8.49676	9.25223	321.46	7.49314	7.83981
												323.831	8.41968	7.59935	323.83	8.66413	8.51197	323.836	8.59953	8.60012	322.664	10.5118	10.513
												325.036	8.27779	9.22406	325.034	10.1524	10.033	325.04	9.51089	9.43245	323.841	8.23295	8.33246
												326.209	9.6961	8.59669	326.211	7.74393	8.40475	326.214	9.31302	9.34671	325.046	7.49201	8.25501
												327.412	8.86787	8.19554	327.411	8.69384	9.04037	327.416	8.84621	9.15947	326.221	8.48162	8.39478
												328.598	8.85612	10.0908	328.595	8.14351	8.40595	328.601	9.14702	9.43593	327.423	7.07707	7.79759
												329.783	9.60972	6.90969	329.781	10.12	9.88227	329.785	10.0837	9.52401	328.611	8.74732	8.71986
												330.984	8.72263	9.80124	330.984	8.03536	8.33406	330.986	7.54553	8.58994	329.792	8.63289	9.12284
												332.161	8.62183	9.12231	332.161	8.83445	9.48484	332.165	11.4812	10.6455	330.994	10.0828	9.8945
												333.365	7.85919	10.5454	333.369	9.05764	9.50335	333.371	7.16087	8.29359	332.171	8.36542	8.39775
												334.546	9.92264	9.12168	334.544	6.87799	7.56225	334.549	10.4978	10.3996	333.378	8.46229	8.88382
												335.741	8.25711	8.86731	335.742	11.8424	11.2291	335.75	8.54558	8.58094	334.558	9.7681	9.58836
												336.937	9.81416	9.47571	336.937	8.18341	8.71513	336.941	10.4147	10.6503	335.756	7.81384	8.59744
												338.125	9.81854	8.95969	338.125	9.08271	9.09512	338.129	8.13139	8.90824	336.948	9.93301	9.94258
												339.317	8.11619	9.62002	339.316	9.51731	9.72441	339.32	9.42051	9.84719	338.136	8.06465	8.53823
												340.505	10.4846	9.18282	340.504	10.1932	9.7811	340.506	10.4773	9.97475	339.327	8.39959	8.69827
												341.691	7.80788	8.28486	341.689	9.8085	9.81569	341.691	7.673	8.71691	340.515	11.1202	10.9894
												342.895	10.9247	10.5768	342.894	8.72324	9.15091	342.898	11.3381	10.9105	341.703	10.161	10.2564
												344.064	8.49015	8.95809	344.063	10.0269	10.2609	344.069	8.42999	8.95685	342.906	9.55751	9.63463
												345.261	10.2429	9.88515	345.259	8.13533	9.01905	345.263	10.968	11.2764	344.075	7.94794	8.28282
												346.456	8.99791	8.35246	346.456	9.96737	9.12097	346.462	9.42218	9.47776	345.272	10.2507	10.3437
												347.641	9.40149	9.25338	347.641	11.3152	11.8657	347.645	10.5027	10.3002	346.469	8.1347	8.63994
												348.843	9.6704	9.90501	348.842	7.40888	7.98426	348.846	10.2721	10.628	347.652	8.96885	9.27326
												350.024	9.0469	8.57194	350.025	11.1006	11.5252	350.027	8.55836	8.96205	348.856	9.61737	9.85876
												351.224	11.046	10.6519	351.225	8.89499	9.01133	351.229	10.5103	10.6514	350.036	9.57395	9.7854
												352.409	9.16393	9.09189	352.408	10.0235	10.4152	352.412	9.9622	10.1457	351.236	9.79852	9.96451
												353.6	10.7271	10.6972	353.601	8.54167	9.42032	353.605	10.1886	10.6793	352.42	9.67072	9.72169
												354.795	9.41287	9.73515	354.798	10.2308	9.9068	354.8	10.632	10.7549	353.612	9.373	9.89905
												355.984	10.8144	10.6857	355.983	8.91143	10.1363	355.987	9.37565	10.103	354.807	10.6244	10.2878
												357.164	10.4236	9.93017	357.164	8.85695	8.83467	357.167	10.5788	10.9356	355.995	8.3779	9.37467
												358.36	10.2798	9.63228	358.357	11.9126	12.3829	358.365	10.0933	10.0375	357.174	12.1612	11.808
												359.543	8.45088	10.5544	359.541	9.94768	9.73868	359.546	10.8287	11.0252	358.373	10.9022	10.9465
												360.739	11.8183	10.0314	360.739	11.0132	10.7639	360.744	9.98935	10.082	359.554	9.47237	9.83021
												361.93	9.45866	10.3264	361.93	9.99155	10.2245	361.935	9.90545	10.5167	360.751	10.8884	10.7636
												363.121	11.1801	10.4803	363.124	10.3866	10.967	363.128	12.0052	11.9085	361.941	8.94951	9.70487
												364.32	10.0039	9.91718	364.319	10.2559	10.8787	364.324	9.58646	9.94788	363.134	11.4082	11.0625
												365.497	11.0637	10.3934	365.495	10.6214	9.99215	365.5	10.9216	11.269	364.331	7.21554	8.52822
												366.696	10.6726	10.7959	366.696	10.5618	10.7244	366.702	10.4273	10.5311	365.506	12.6749	11.8134
												367.882	9.52498	10.0249	367.879	9.6043	10.3012	367.885	10.8427	11.1878	366.711	7.47422	8.45402
												369.076	12.8438	10.8634	369.074	10.1859	10.365	369.079	11.8651	11.6153	367.894	12.2479	12.093
												370.266	7.51521	9.09402	370.266	10.4191	11.2002	370.262	10.4351	10.3277	369.088	10.1066	10.3301
												371.449	11.1092	12.2221	371.447	10.0374	10.4031	371.454	11.6451	11.7146	370.275	9.10298	9.52319
												372.642	9.46953	8.04061	372.644	10.6162	10.276	372.647	8.27491	9.05383	371.461	11.2374	11.2781
												373.839	10.8681	12.6503	373.84	10.225	10.9729	373.844	11.5997	11.9374	372.654	9.99899	10.3751
												375.017	11.9911	10.752	375.019	10.2908	10.6076	375.025	11.4111	10.9476	373.851	11.7768	11.5954
												376.229	7.32774	9.56576	376.229	10.3897	10.8433	376.234	10.0101	10.9942	375.031	9.13059	9.65508
												377.399	10.2127	12.2896	377.399	10.229	10.3492	377.404	11.0308	11.2183	376.239	12.7813	12.5994
												378.605	10.2467	9.4646	378.608	12.5283	12.6246	378.61	11.0587	11.2852	377.41	10.1644	10.3494
												379.784	13.3811	13.4081	379.781	9.58814	10.5404	379.785	11.2649	11.6717	378.617	11.1888	11.4333
												380.977	10.9094	8.72044	380.976	12.0681	11.7915	380.979	11.2278	11.2264	379.791	11.4849	11.438
												382.174	9.73414	13.9353	382.174	10.9038	11.5635	382.177	10.634	11.3068	380.974	9.74254	10.3246
												383.352	12.2589	10.0058	383.351	11.0453	10.5001	383.357	11.6276	11.6799	382.181	10.5604	10.8458
												384.555	10.1603	10.9859	384.554	12.1825	12.8926	384.56	9.23974	10.4835	383.355	12.628	12.6323
												385.734	12.5171	11.531	385.731	9.74826	9.76406	385.736	14.5278	13.7065	384.586	10.0788	10.6008
												386.934	11.9945	11.3707	386.933	12.2671	12.2984	386.938	9.93769	10.5647	385.755	9.86411	10.0239
												388.124	10.1606	11.634	388.122	8.69489	9.55958	388.127	12.1647	12.3962	386.951	11.5158	11.8274
												389.311	14.1948	11.3581	389.312	12.9662	11.9697	389.316	11.5966	11.4891	388.135	12.1152	12.2353
												390.505	10.7427	11.3099	390.505	9.8191	10.8391	390.509	10.6763	11.494	389.322	11.8126	11.9111
												391.696	12.7374	10.5876	391.694	11.1025	11.427	391.7	13.188	12.7192	390.516	9.97743	10.4657
												392.883	10.6861	11.9182	392.882	12.2999	12.3683	392.891	10.887	11.0926	391.708	12.2206	12.0138
												394.084	14.1991	11.7487	394.083	10.7708	10.9319	394.088	12.8161	12.767	392.897	8.47892	9.20521
												395.256	12.6029	11.1316	395.256	11.4854	11.7756	395.26	9.04889	10.0882	394.097	13.4619	13.194
												396.459	11.2606	11.4048	396.458	10.6626	11.5807	396.464	13.7453	13.3651	395.266	11.6284	12.0868
												397.637	12.4607	12.7471	397.636	11.1523	11.4062	397.642	10.9835	11.5084	396.47	11.6314	11.7498
												398.83	9.60495	11.2538	398.83	10.6289	12.1654	398.834	10.739	11.2501	397.649	11.1441	11.2524
												400.01	12.2996	12.1845	400.033	11.1975	10.8539	400.036	11.7489	12.3149	398.842	11.8139	12.2111
															401.208	12.8988	13.2991	401.214	11.0963	11.4821	400.045	13.0385	13.1327
															402.416	10.0149	11.0934	402.42	12.7254	13.1707	401.219	10.9265	11.4955
															403.596	12.2598	11.7948	403.603	11.2432	11.3311	402.428	12.9984	13.0418
															404.791	12.3231	12.9143	404.796	12.2204	12.5945	403.608	11.1579	11.4489
															405.984	11.7942	11.5674	405.988	11.5111	11.8426	404.801	11.6896	12.1514
															407.171	12.82	13.3246	407.176	12.5964	12.5196	405.994	12.5928	12.8203
															408.37	10.7373	11.02	408.374	12.7642	13.0763	407.184	11.6931	12.2242
															409.548	12.1021	12.8303	409.551	12.7245	12.6756	408.381	12.0053	11.5352
															410.733	11.2725	10.9873	410.739	10.2848	11.2895	409.563	12.5778	13.0235
															411.921	13.4351	12.7996	411.938	13.9132	13.3946	410.746	11.732	12.1314
															413.106	12.4564	13.1306	413.116	12.7787	13.1002	411.944	12.8712	12.8072
															414.31	11.1333	11.5034	414.312	14.2046	14.016	413.126	9.44496	10.3703
															415.498	12.5669	12.6342	415.49	11.1851	11.6299	414.325	15.0163	14.4825
															416.697	11.2024	11.8658	416.694	13.1571	13.3953	415.508	11.1855	12.1194
															417.879	13.8198	13.3988	417.891	12.3354	12.5317	416.707	12.8331	12.6471
															419.099	12.1	12.6432	419.075	11.2628	12.3834	417.899	12.6167	13.1135
															420.277	11.589	13.2408	420.269	14.5898	14.3857	419.08	11.9146	11.9232
															421.451	12.7917	12.0582	421.486	10.2711	11.3719	420.284	13.7075	13.8566
															422.651	12.4576	12.9022	422.662	14.5682	14.7852	421.461	13.0131	13.3663
															423.835	14.2098	14.2827	423.841	11.064	11.5691	422.651	14.0358	14.1041
															425.022	12.2736	13.1412	425.026	13.9304	14.3869	423.839	9.70435	10.6615
															426.215	11.4267	11.6155	426.22	12.1052	12.763	425.046	14.305	14.2611
															427.404	14.3603	14.6166	427.411	13.6626	14.1523	426.234	12.7841	13.1133
															428.593	11.3617	11.9862	428.599	13.8548	13.721	427.422	12.3476	12.7258
															429.797	14.794	13.8699	429.801	11.5045	12.2991	428.609	14.4111	14.3004
															430.971	11.584	13.3741	430.975	15.0611	14.7987	429.808	11.8462	12.1664
															432.178	14.2285	12.9811	432.184	14.3551	14.1435	430.982	12.4941	12.5264
															433.35	13.1922	13.9471	433.355	12.4141	13.3846	432.191	12.3871	12.707
															434.549	12.8772	12.67	434.553	15.1263	14.4916	433.361	13.7082	14.1347
															435.742	14.4057	15.0774	435.746	12.7879	13.4099	434.561	11.7349	12.2014
															436.926	9.10879	10.0731	436.929	15.2937	15.1972	435.755	13.8606	14.0559
															438.124	16.2316	16.1062	438.132	11.7585	12.7393	436.936	12.543	12.7747
															439.301	11.7291	12.656	439.306	14.7302	14.4495	438.139	14.7622	14.9256
															440.504	14.4236	13.7851	440.508	12.7549	13.1615	439.314	13.0652	13.3292
															441.694	12.6266	13.9006	441.698	12.7095	13.3564	440.515	16.5054	16.1336
															442.886	14.0083	13.3922	442.891	15.2609	14.953	441.705	11.5425	12.4313
															444.078	13.7344	14.3896	444.084	11.5932	12.8436	442.898	15.5375	14.9716
															445.268	14.2363	14.4928	445.272	14.1993	14.3577	444.09	12.1656	13.1881
															446.459	14.9348	14.126	446.464	13.3868	13.884	445.281	13.5613	13.7634
															447.649	13.4344	14.0413	447.656	13.3231	13.9401	446.47	14.453	14.5685
															448.831	13.6869	13.855	448.836	13.4728	14.1589	447.663	13.0723	13.275
															450.034	14.8926	15.2189	450.037	14.1088	14.0719	448.842	16.8249	16.5911
															451.206	13.7741	14.4603	451.211	14.5597	14.8675	450.044	11.9721	12.7792
															452.402	14.8442	14.7588	452.409	14.1322	13.8134	451.216	15.5885	15.4394
															453.6	13.8058	13.9451	453.604	14.529	15.1767	452.414	12.0237	12.9394
															454.783	14.5317	14.6303	454.786	14.5976	14.6714	453.611	15.0082	14.8279
															455.986	14.3652	15.0611	455.991	15.3933	15.6094	454.795	13.5626	13.9283
															457.17	13.0157	12.8824	457.174	15.9271	15.2773	455.999	13.1299	13.9498
															458.367	15.0708	15.3374	458.371	15.0235	14.8867	457.182	14.9632	14.8859
															459.546	12.682	14.0127	459.551	12.5588	13.726	458.38	13.6407	14.2688
															460.742	13.8221	13.6387	460.745	14.783	14.7073	459.558	15.6726	15.4848
															461.938	14.8907	15.7663	461.944	13.642	14.7812	460.753	14.8403	15.0521
															463.125	14.6356	14.6245	463.129	16.6228	15.7867	461.949	14.0806	14.1684
															464.311	16.2364	15.5626	464.314	12.0529	13.7405	463.131	15.6484	15.871
															465.501	13.9682	14.6293	465.507	15.8391	15.9003	464.32	14.4082	14.8398
															466.686	17.6315	17.4645	466.693	14.1611	14.4189	465.51	15.4843	15.3079
															467.883	13.9596	14.3337	467.886	14.3451	15.1635	466.699	14.2862	15.1954
															469.065	16.8366	16.587	469.069	16.3154	16.0071	467.904	15.4727	15.471
															470.264	15.7596	15.7837	470.269	13.7861	14.8063	469.076	14.9736	15.5929
															471.458	13.5046	13.7484	471.464	17.1888	16.894	470.277	14.0184	14.3477
															472.639	16.3789	16.2361	472.644	12.4835	13.972	471.468	16.6459	16.6214
															473.84	14.6414	16.2254	473.845	18.4188	17.5747	472.651	14.0574	14.2011
															475.021	15.5691	14.5102	475.026	12.9548	13.9684	473.853	14.9242	15.4021
															476.222	16.1784	15.8621	476.226	16.7552	16.9353	475.035	16.701	16.692
															477.406	16.1724	16.142	477.409	15.5651	15.5069	476.234	13.8619	14.2062
															478.593	15.5087	15.5288	478.597	15.7444	16.1852	477.418	15.9768	15.9653
															479.786	13.4752	14.8537	479.786	16.5047	16.7965	478.605	14.6649	15.0187
															480.978	19.0913	17.2497	480.979	15.7107	15.6965	479.799	17.9804	17.7213
															482.164	13.4909	15.0096	482.169	14.8737	15.6359	480.99	14.4789	14.9842
															483.369	16.0128	15.0217	483.373	15.7952	16.0907	482.177	16.8295	16.6777
															484.543	17.1161	18.596	484.559	16.4918	16.6293	483.382	14.7365	15.0991
															485.742	13.9216	14.2868	485.752	16.3465	16.3746	484.554	16.6503	16.8097
															486.925	19.3465	18.7231	486.927	14.2585	15.3458	485.758	16.8932	16.814
															488.124	16.1832	16.7274	488.129	16.393	16.4786	486.934	15.8717	16.6021
															489.313	17.8356	17.012	489.318	16.8859	17.0097	488.136	14.1083	14.4555
															490.496	14.1949	15.7677	490.501	16.2386	17.0924	489.324	17.356	17.5991
															491.698	19.4034	17.6563	491.702	17.4762	16.8387	490.507	14.7862	15.1492
															492.873	16.6861	16.7716	492.879	14.2119	15.2975	491.711	18.8417	18.6577
															494.076	16.085	15.9559	494.079	16.8712	17.0689	492.885	15.4493	16.1848
															495.261	17.4703	17.763	495.266	16.1375	16.5173	494.087	16.176	16.1215
															496.46	15.5525	16.2254	496.464	17.7788	17.6886	495.274	16.2184	16.7931
															497.653	17.4492	16.8341	497.655	16.334	16.7383	496.471	14.207	14.1373
															498.84	18.9366	17.7585	498.844	16.8135	17.0024	497.665	19.883	20.0549
															500.004	16.0929	16.72	500.036	19.0152	18.6089	498.851	15.1578	15.5095
																		501.226	15.8196	16.3511	500.044	19.3208	18.9956
																		502.41	18.6612	18.6858	501.232	13.535	14.3944
																		503.611	15.9131	15.9824	502.416	19.3359	18.8844
																		504.785	17.4933	18.4066	503.616	17.4902	17.8372
																		505.979	16.5615	16.4666	504.792	16.4675	16.6566
																		507.177	16.6766	17.482	505.986	18.3505	18.2955
																		508.356	18.5564	18.3922	507.183	14.7506	14.983
																		509.561	16.6284	17.2036	508.364	19.3307	19.3233
																		510.746	18.2978	18.5195	509.569	16.5252	17.1922
																		511.946	17.1294	17.0232	510.753	18.8885	18.4533
																		513.124	16.2679	17.641	511.954	16.4341	17.0433
																		514.318	19.03	18.5614	513.131	18.6501	18.461
																		515.517	14.9322	16.3255	514.326	18.405	18.4096
																		516.703	19.6585	18.5909	515.524	16.3629	17.1869
																		517.884	16.2055	17.4893	516.71	17.1477	16.915
																		519.075	19.608	19.2991	517.892	18.124	18.1789
																		520.259	17.6989	17.4833	519.081	16.1424	16.2683
																		521.459	15.9092	17.002	520.267	19.0355	19.5589
																		522.646	22.0345	20.7697	521.467	18.1867	18.1467
																		523.843	14.7426	16.4381	522.652	16.5207	16.9204
																		525.034	21.5358	21.0519	523.853	19.1667	19.1057
																		526.216	16.1903	17.0946	525.042	17.2734	17.3135
																		527.414	20.6598	19.6431	526.223	19.2714	19.5443
																		528.598	16.3585	17.4534	527.426	15.1997	15.9793
																		529.796	20.0972	19.8658	528.604	21.6694	21.158
																		530.986	18.6366	18.4978	529.804	16.5502	17.0999
																		532.168	17.8457	18.2381	530.992	20.221	19.9536
																		533.364	19.5556	19.4975	532.176	19.1221	19.5178
																		534.556	18.1499	18.4738	533.371	17.0522	17.5964
																		535.74	18.8848	19.7498	534.559	18.7958	18.7702
																		536.942	20.9195	20.2607	535.747	18.8311	19.1986
																		538.12	20.4494	19.9058	536.952	18.91	18.633
																		539.319	18.4163	19.0223	538.128	18.1763	18.7639
																		540.499	19.5585	19.3309	539.333	17.9612	17.9478
																		541.695	18.3323	19.3904	540.506	19.787	20.3557
																		542.895	21.1804	20.4417	541.703	18.7571	18.768
																		544.074	19.2089	20.1153	542.903	20.8317	20.7669
																		545.271	21.5215	20.4292	544.079	18.761	19.2535
																		546.449	16.878	18.4321	545.281	18.6756	18.5066
																		547.649	20.513	20.5527	546.459	20.1464	20.6193
																		548.839	21.5414	21.474	547.656	18.0741	18.0451
																		550.032	19.585	19.8009	548.848	21.0244	21.4397
																		551.221	22.0292	21.5606	550.038	17.1481	17.3483
																		552.416	15.3625	17.6119	551.228	21.5986	21.9249
																		553.598	22.4756	21.8776	552.424	20.2769	20.0111
																		554.802	19.7398	20.0575	553.606	19.6262	19.9728
																		555.979	21.8674	21.7547	554.809	20.5177	20.9141
																		557.176	18.1168	18.7672	555.984	19.4193	19.5643
																		558.359	20.9863	21.1608	557.185	20.9377	20.9739
																		559.546	21.841	21.4445	558.364	19.1325	19.3941
																		560.752	20.6479	21.0276	559.556	21.528	21.8514
																		561.926	22.1219	21.5159	560.758	17.6999	18.2247
																		563.134	18.8773	19.8295	561.935	20.842	21.317
																		564.314	21.6382	21.9272	563.139	22.3874	22.0343
																		565.51	22.1965	21.3779	564.324	20.7031	20.7056
																		566.7	18.7865	20.0753	565.516	20.0628	20.047
																		567.886	21.3127	21.0837	566.706	21.8745	21.8728
																		569.088	20.477	21.1996	567.893	20.4631	20.3292
																		570.272	22.0256	22.2176	569.091	21.3738	21.6494
																		571.453	21.3695	21.6243	570.28	21.48	21.3824
																		572.651	21.4191	21.3971	571.46	20.3332	20.4769
																		573.831	21.8911	22.0266	572.655	23.9296	23.6794
																		575.032	18.9412	20.4924	573.838	22.4057	22.0811
																		576.212	24.171	23.3053	575.039	24.4726	24.522
																		577.413	20.0422	20.8827	576.22	17.2767	17.6157
																		578.604	22.5411	22.6259	577.419	25.9034	25.4815
																		579.784	22.4765	22.3419	578.611	20.0892	20.4348
																		580.988	20.9683	21.3708	579.791	23.0073	23.0911
																		582.174	22.4977	22.9421	580.997	21.2459	21.6324
																		583.37	23.2095	22.398	582.179	20.924	21.0815
																		584.557	22.495	22.6937	583.377	23.8474	23.7902
																		585.739	21.3705	21.9187	584.564	20.939	21.0505
																		586.939	22.4917	22.942	585.746	25.6053	25.2338
																		588.13	22.7758	22.3558	586.947	19.1007	19.7233
																		589.311	22.3939	23.162	588.137	24.4104	23.6349
																		590.515	21.9879	22.0735	589.317	22.628	22.7478
																		591.693	22.0488	21.7027	590.524	23.4174	22.8031
																		592.896	21.7816	23.0301	591.699	24.4311	24.4132
																		594.068	24.1381	23.1459	592.901	21.1705	21.4693
																		595.269	21.6557	22.8611	594.074	24.3266	24.1105
																		596.461	24.8593	23.7546	595.278	23.4371	23.7399
																		597.644	19.7413	21.0345	596.47	24.706	24.456
																		598.847	22.9408	23.3275	597.651	24.3929	24.5975
																		600.011	25.1404	24.3571	598.854	21.2576	20.8843
																					600.03	24.4404	24.71
																					601.231	24.6846	24.4469
																					602.422	22.7603	23.3285
																					603.615	21.8201	22.0422
																					604.809	22.2278	22.2636
																					605.992	25.9421	25.588
																					607.181	22.0867	22.495
																					608.376	26.4262	26.1673
																					609.561	22.6426	22.4448
																					610.759	22.2225	22.6811
																					611.935	26.4262	26.0112
																					613.129	23.8815	24.2113
																					614.326	24.7214	24.8019
																					615.508	23.1843	23.6973
																					616.713	27.406	26.355
																					617.895	24.443	24.9118
																					619.094	25.6062	25.2646
																					620.276	25.245	25.4732
																					621.471	22.5697	22.9493
																					622.667	24.8262	24.6668
																					623.85	26.3281	26.6905
																					625.036	22.2139	22.4425
																					626.223	27.5725	27.86
																					627.41	24.8163	24.0157
																					628.609	27.2675	27.3898
																					629.792	23.3995	23.5481
																					630.992	26.7367	26.5238
																					632.185	25.6624	25.7722
																					633.371	23.5267	23.3594
																					634.567	28.9486	28.86
																					635.751	22.6794	23.0589
																					636.951	28.3299	27.9204
																					638.132	24.2304	24.1124
																					639.319	27.4677	27.5464
																					640.513	24.7734	25.3697
																					641.701	25.5304	25.6994
																					642.893	27.6005	27.47
																					644.096	23.5678	23.9288
																					645.271	27.398	27.0796
																					646.474	24.9348	25.6144
																					647.65	27.4474	27.1204
																					648.846	24.7727	25.0701
																					650.037	27.8913	27.3187
																					651.224	27.2345	27.1457
																					652.425	26.2569	26.1343
																					653.601	26.8221	26.6714
																					654.804	28.2222	28.2151
																					655.99	25.6503	25.3933
																					657.185	28.6324	28.8338
																					658.379	27.4296	26.9301
																					659.567	25.9005	26.2204
																					660.757	26.8574	27.0643
																					661.944	27.0803	27.3187
																					663.13	28.4559	28.2543
																					664.331	24.2866	24.852
																					665.504	31.0768	30.7713
																					666.701	25.1292	25.9989
																					667.898	27.9432	27.8444
																					669.081	26.6816	27.0395
																					670.284	27.7295	27.4261
																					671.466	29.1594	28.9425
																					672.667	26.3473	26.7591
																					673.848	28.9212	28.7587
																					675.039	26.6911	27.1964
																					676.238	29.287	28.3803
																					677.424	29.7011	30.2697
																					678.602	28.1743	27.9946
																					679.792	29.5402	29.8058
																					680.981	28.3531	28.3029
																					682.181	29.6573	29.7614
																					683.365	29.7819	29.6973
																					684.566	26.9659	27.0136
																					685.754	29.5395	30.0846
																					686.936	25.5655	25.3856
																					688.138	32.9048	33.2918
																					689.324	28.6828	28.5676
																					690.521	28.5117	28.2916
																					691.706	29.8975	29.5859
																					692.89	28.9199	29.203
																					694.085	32.1159	31.6663
																					695.272	28.4537	28.7131
																					696.461	31.2121	30.9206
																					697.664	27.3891	27.46
																					698.84	32.8909	32.7812
																					700.006	32.6675	32.5862

## Sheet: Fig. 2g
strain-stretch	stress-stretch	strain-relax	stress-relax	strain-stretch	stress-stretch	strain-relax	stress-relax	strain-stretch	stress-stretch	strain-relax	stress-relax	strain-stretch	stress-stretch	strain-relax	stress-relax	strain-stretch	stress-stretch	strain-relax	stress-relax	strain-stretch	stress-stretch	strain-relax	stress-relax
0	-0.147823	10.0048	0.839743	39.9942	0.0304506	60.0044	2.00619	79.9952	0.112602	120.006	7.53538	119.994	-0.130571	200.006	24.9853	159.992	0.166526	280.006	59.1461	199.99	-0.12471	360.009	117.96
0.0792	0.249298	10.0066	1.11614	39.9918	-0.106482	60.0094	2.59438	79.9918	-0.464068	120.011	6.95415	119.987	-0.455416	200.012	28.1769	159.987	-0.642684	280.011	57.3505	199.999	-0.66171	360.007	119.797
0.488	-0.0181984	9.698	0.949389	40.2994	-0.051482	59.6952	2.06382	80.2992	0.126371	119.702	6.51025	120.4	-0.0269316	199.599	23.3886	160.449	-0.275345	279.548	56.4858	200.476	-0.143367	359.52	115.58
0.8388	0.0520198	9.327	0.717057	40.6696	0.163603	59.3338	2.66306	80.6696	-0.0967086	119.334	6.83708	120.894	-0.345603	199.107	25.9247	161.004	-0.0167077	278.999	53.4189	201.073	-0.00751383	358.928	114.377
1.1718	0.108657	8.994	0.859304	41.0078	-0.133864	58.9952	1.66889	81.0076	0.0100101	118.998	6.74876	121.344	0.172353	198.66	22.314	161.511	-0.145421	278.491	52.43	201.614	-0.716457	358.389	111.396
1.5076	-0.0681473	8.6614	0.684	41.3404	0.194479	58.6624	2.04565	81.3402	0.024432	118.665	6.06655	121.787	-0.221563	198.214	24.274	162.01	0.0401423	277.991	53.0747	202.146	0.204081	357.857	109.187
1.8402	0.288199	8.3256	0.421485	41.6774	-0.175187	58.3256	1.88733	81.677	-0.0423087	118.33	6.40333	122.237	-0.020701	197.765	22.7878	162.514	-0.326046	277.49	51.0846	202.686	-0.472694	357.319	106.988
2.1746	-0.203999	7.9954	0.675675	42.0094	0.202632	57.9934	1.92356	82.0098	0.149847	118	5.79762	122.679	0.149779	197.326	21.2589	163.013	0.368817	276.989	51.8855	203.217	0.205286	356.792	99.7264
2.5104	0.37562	7.6604	0.549502	42.345	0.100593	57.6644	1.51451	82.345	-0.133825	117.664	6.29362	123.127	-0.123844	196.882	22.777	163.517	-0.23532	276.493	46.7147	203.754	-0.133555	356.256	105.216
2.8394	0.0192568	7.3244	0.473864	42.6758	0.364467	57.3226	2.02396	82.676	0.224686	117.329	5.78597	123.568	0.279648	196.44	20.8899	164.014	-0.021619	275.985	50.9358	204.283	0.168417	355.721	100.085
3.1748	0.494957	6.9926	0.489141	43.0094	0.176983	56.9948	1.23657	83.0098	0.0602375	116.997	5.66766	124.014	-0.167129	195.992	22.707	164.514	0.291269	275.493	48.4532	204.818	-0.149417	355.188	99.9211
3.5072	0.278962	6.6578	0.573061	43.3442	0.0373148	56.6566	1.69338	83.3446	0.127382	116.662	5.3189	124.459	0.542109	195.548	19.5635	165.017	-0.158295	274.987	49.097	205.353	-0.0156586	354.651	103.141
3.8432	0.280322	6.3264	0.622276	43.6772	0.571348	56.3286	1.34615	83.6776	0.305378	116.331	5.13015	124.904	-0.0211825	195.103	21.1201	165.516	0.537003	274.489	47.6559	205.885	0.338623	354.123	97.0495
4.1746	0.564516	5.9914	0.169478	44.0114	0.0731856	55.9936	1.50671	84.0112	0.116053	115.994	5.50789	125.349	0.318964	194.657	20.3816	166.017	0.147509	273.99	47.5727	206.42	0.132287	353.587	101.842
4.507	0.319211	5.6574	0.62567	44.3406	0.512512	55.6588	1.08921	84.3406	0.12663	115.663	4.62362	125.788	0.332721	194.211	19.7369	166.511	0.0693836	273.488	47.5103	206.947	-0.0693714	353.052	94.8784
4.8398	0.611319	5.324	0.0816877	44.6756	-0.0197734	55.3294	1.15664	84.6756	0.410182	115.328	5.29881	126.234	0.244114	193.767	20.9779	167.013	0.354897	272.993	45.6152	207.483	0.655521	352.519	96.5847
5.1732	0.345415	4.9922	0.471115	45.0084	0.43457	54.991	1.3577	85.0082	0.387547	114.995	4.73915	126.678	0.644904	193.321	19.0129	167.512	0.399628	272.485	46.1832	208.015	0.228294	351.989	89.9481
5.5062	0.430984	4.6578	0.186351	45.343	0.262259	54.6614	0.828745	85.343	0.303877	114.663	4.86626	127.124	0.549489	192.878	18.3116	168.014	0.973096	271.989	44.1966	208.551	0.764048	351.454	88.7258
5.8434	0.421839	4.327	0.155735	45.6778	0.384697	54.3262	1.51986	85.6776	0.243038	114.331	5.00548	127.57	0.310787	192.433	18.6723	168.516	0.310416	271.491	42.1405	209.086	0.382782	350.922	92.9273
6.1738	0.528453	3.9928	0.208543	46.012	0.548342	53.9912	0.889697	86.0124	0.556431	113.998	4.25969	128.017	0.685679	191.988	17.6408	169.018	0.818848	270.987	46.9938	209.621	0.356603	350.388	84.2115
6.5104	0.609416	3.6598	-0.0363113	46.3446	0.298574	53.661	1.35135	86.3444	0.281392	113.663	4.62703	128.459	0.524815	191.547	19.034	169.516	0.508322	270.49	40.4176	210.152	0.818037	349.855	91.5134
6.84	0.605366	3.325	0.519547	46.679	0.656362	53.3234	1.09228	86.679	0.529971	113.33	3.64682	128.906	0.769782	191.099	15.9323	170.018	1.01437	269.986	45.0782	210.688	0.648694	349.32	82.7925
7.1742	0.518731	2.9906	-0.117831	47.0092	0.51047	52.9936	1.08557	87.0088	0.414721	112.996	4.56315	129.345	0.210954	190.661	18.841	170.513	1.0496	269.488	38.6336	211.216	1.92937	348.786	92.6981
7.5098	0.867025	2.6612	0.232801	47.3466	0.580792	52.66	0.93961	87.3462	0.41049	112.666	4.23286	129.795	0.974259	190.213	15.0556	171.018	0.517592	268.99	43.7797	211.755	0.469473	348.258	83.5145
7.8396	0.542021	2.3212	0.00594679	47.676	0.68852	52.327	0.539425	87.6764	0.666062	112.327	4.09631	130.236	0.643181	189.767	17.4117	171.513	1.34811	268.49	40.615	212.283	2.25998	347.716	87.8393
8.1734	0.810714	1.9932	0.00157836	48.0086	0.48336	51.994	1.14785	88.0086	0.548407	111.998	4.60884	130.679	0.817686	189.324	16.7277	172.013	0.889419	267.99	39.8066	212.816	0.697542	347.188	83.2655
8.5048	0.587636	1.6558	-0.053054	48.3404	0.821701	51.6612	0.557324	88.3406	0.720023	111.659	4.00774	131.122	1.12027	188.877	15.396	172.512	1.64431	267.492	42.7798	213.347	1.64021	346.649	82.1487
8.8422	0.838492	1.3272	-0.0371061	48.6756	0.652784	51.328	0.703517	88.6754	0.580432	111.332	4.08671	131.567	0.637891	188.437	16.4981	173.013	1.44463	266.99	37.5798	213.883	1.52848	346.124	81.9256
9.1752	0.797722	0.9922	0.0107328	49.0108	0.929667	50.9916	0.663428	89.011	0.89244	110.996	3.64009	132.015	1.23267	187.988	15.6231	173.517	0.970693	266.491	42.2035	214.42	1.44387	345.588	79.5892
9.5086	0.898961	0.6578	-0.10153	49.3426	0.681007	50.658	0.553664	89.3422	0.690316	110.664	3.72937	132.457	0.923142	187.546	16.6202	174.013	1.13265	265.985	37.906	214.949	2.54036	345.053	78.2874
9.8428	1.03211	0.3278	0.162467	49.6798	0.710595	50.327	0.880726	89.6796	0.5562	110.332	3.37033	132.906	1.65149	187.1	14.4646	174.518	1.36386	265.491	39.2435	215.488	1.16873	344.524	76.631
10.0014	0.876852	-0.0024	0.0433438	50.0094	1.00103	49.992	0.350903	90.0102	1.112	109.995	2.9604	133.347	0.954057	186.658	16.0671	175.015	1.44043	264.985	36.8854	216.019	3.20039	343.983	80.1429
				50.3416	0.811207	49.6612	0.640784	90.3418	0.679787	109.663	3.99137	133.79	1.43709	186.213	14.6725	175.513	1.47302	264.487	38.2527	216.551	0.984826	343.456	76.3311
				50.6768	1.22965	49.3234	0.335484	90.6762	0.803123	109.328	2.70628	134.236	1.26891	185.77	14.3751	176.014	1.65798	263.991	36.8996	217.084	2.57934	342.918	77.4174
				51.0118	0.893067	48.9918	0.568754	91.0122	0.938759	108.996	3.52033	134.683	1.48487	185.324	15.041	176.518	1.56715	263.484	36.2159	217.621	1.89474	342.384	74.5434
				51.345	1.30175	48.6616	0.748955	91.3448	0.927647	108.664	3.14082	135.127	1.41703	184.88	13.8642	177.017	1.74592	262.991	36.6442	218.154	2.05555	341.854	77.56
				51.6788	1.19981	48.326	0.17506	91.6786	1.08779	108.327	3.41636	135.572	1.5924	184.434	13.4792	177.517	1.66575	262.487	36.6113	218.687	2.01861	341.314	71.7222
				52.0082	1.06018	47.996	0.631509	92.008	0.786914	107.997	3.0075	136.011	1.04159	183.99	14.8534	178.012	2.2384	261.991	33.9208	219.215	1.57568	340.789	76.0988
				52.3424	1.1312	47.662	0.210257	92.3424	1.44311	107.663	2.84556	136.457	2.0766	183.548	13.0007	178.513	1.07525	261.492	36.8769	219.75	2.36607	340.254	70.1999
				52.6754	1.02895	47.3244	0.511538	92.6762	1.00924	107.329	2.95666	136.901	1.6506	183.099	13.1686	179.013	2.91109	260.985	34.5374	220.283	2.20515	339.721	70.7674
				53.0074	1.23662	46.9934	0.268244	93.0078	1.1518	106.997	2.22152	137.344	2.19539	182.659	13.1397	179.511	1.15645	260.49	33.1853	220.814	2.59121	339.187	67.7446
				53.3458	1.5054	46.6586	0.287239	93.3462	1.51014	106.666	3.17639	137.795	1.54376	182.209	13.1549	180.018	2.52812	259.987	34.9164	221.355	2.60786	338.657	71.0058
				53.6768	1.17001	46.3276	0.216856	93.676	0.891264	106.331	2.42915	138.235	2.10008	181.77	13.6848	180.514	1.77159	259.491	32.227	221.885	2.92142	338.123	70.4834
				54.0112	1.46548	45.9926	0.0167292	94.0112	1.60707	105.995	2.59033	138.682	2.5821	181.324	11.6344	181.017	2.54359	258.988	34.8249	222.42	2.32644	337.586	65.9474
				54.3426	1.62433	45.6582	0.519563	94.3436	0.945416	105.661	2.27775	139.124	1.38529	180.88	13.6338	181.514	2.84862	258.487	30.6594	222.951	3.56008	337.052	71.5093
				54.6778	1.61554	45.3254	0.0816377	94.6774	1.63199	105.33	2.71908	139.57	3.10602	180.438	11.0244	182.016	1.8723	257.988	35.43	223.485	2.64213	336.52	65.676
				55.012	1.69794	44.9938	0.148099	95.0114	1.23776	104.994	2.04342	140.016	1.54148	179.988	12.6366	182.517	3.66909	257.489	29.7992	224.02	4.15784	335.983	68.2787
				55.343	1.34277	44.6584	0.126933	95.3438	1.92894	104.664	2.85875	140.458	2.77066	179.548	11.3069	183.015	1.42536	256.986	31.5931	224.552	2.97582	335.455	64.6598
				55.6752	2.02495	44.3284	0.244487	95.6748	1.80116	104.33	1.90883	140.9	1.75651	179.099	11.5132	183.512	4.54445	256.492	30.4261	225.082	4.71693	334.921	62.4605
				56.0104	1.32993	43.9942	0.108666	96.0108	1.19944	103.994	2.63674	141.348	2.90172	178.656	11.6796	184.015	2.53889	255.989	29.1543	225.619	3.57246	334.383	64.4904
				56.3416	1.88211	43.6608	0.147401	96.3412	1.75873	103.665	1.84141	141.789	2.41238	178.214	10.309	184.511	3.7317	255.491	32.1665	226.147	4.3043	333.855	61.5866
				56.6782	1.7569	43.3266	-0.074768	96.6776	1.53505	103.329	2.37317	142.237	2.20202	177.766	12.9929	185.017	3.34729	254.988	28.2965	226.686	4.3551	333.318	65.7143
				57.0096	1.74945	42.992	0.117436	97.0092	1.88757	102.999	1.79642	142.679	3.68207	177.323	8.99611	185.513	3.97863	254.488	31.3372	227.216	3.27893	332.79	58.2027
				57.345	2.03009	42.6622	-0.0573278	97.3448	1.57087	102.665	1.84004	143.127	2.31502	176.878	12.3163	186.017	3.68007	253.993	26.329	227.755	5.49175	332.255	62.678
				57.678	1.60978	42.3224	0.15089	97.678	2.03925	102.327	2.21243	143.572	3.69761	176.435	9.12179	186.517	3.4476	253.485	29.6256	228.287	3.64359	331.719	60.3921
				58.0086	2.61355	41.9946	-0.10786	98.0088	1.63839	101.996	1.59785	144.012	2.87264	175.99	10.5605	187.012	4.1545	252.991	27.5097	228.815	4.73183	331.188	59.6965
				58.3442	1.41932	41.6568	0.0789741	98.3438	2.09633	101.661	2.08081	144.46	3.23986	175.548	9.62331	187.515	3.57947	252.487	28.3123	229.352	3.63082	330.652	61.8483
				58.6766	2.70282	41.3282	-0.00982237	98.6766	1.81743	101.331	1.07877	144.901	3.24676	175.103	9.91614	188.013	3.98295	251.992	28.5517	229.883	5.22245	330.123	57.2433
				59.0116	1.7551	40.9932	-0.0491169	99.012	2.31161	100.996	2.21091	145.348	3.56334	174.656	10.1795	188.516	4.34451	251.488	25.7575	230.419	4.39091	329.585	57.4998
				59.341	2.59623	40.659	0.00425384	99.3408	1.77436	100.662	1.33868	145.789	3.37556	174.211	9.87451	189.011	3.94538	250.987	26.7605	230.947	4.51324	329.053	56.2377
				59.6742	2.45917	40.3292	-0.325265	99.6744	2.42638	100.329	1.89556	146.233	3.19421	173.768	10.4261	189.511	4.04481	250.492	26.234	231.481	5.50264	328.52	56.6218
				60.001	1.97716	39.9986	0.101567	100.011	1.94661	99.9968	1.63336	146.682	4.04157	173.321	9.13304	190.017	4.68214	249.986	27.7547	232.02	5.11972	327.985	56.1141
								100.343	2.51927	99.662	1.25689	147.126	4.17395	172.879	8.5987	190.516	4.39051	249.491	25.699	232.552	5.97273	327.451	51.748
								100.678	2.19978	99.332	1.92713	147.571	3.7024	172.432	8.96248	191.016	5.40684	248.986	24.3736	233.087	6.5144	326.923	58.7888
								101.011	2.30297	98.9972	1.29612	148.016	4.1121	171.988	8.93008	191.517	4.09422	248.488	26.3274	233.62	5.24447	326.386	54.6913
								101.344	2.69439	98.665	1.56763	148.458	4.28712	171.548	8.34617	192.015	5.09601	247.988	25.0346	234.151	6.5581	325.852	55.5525
								101.68	2.32194	98.3288	0.972913	148.907	4.09671	171.1	8.87465	192.519	4.33596	247.483	24.1821	234.69	5.36781	325.321	53.119
								102.008	3.00834	97.9956	1.1735	149.345	4.72056	170.661	7.85049	193.012	5.82097	246.99	24.1569	235.215	7.73197	324.787	50.4737
								102.346	2.09194	97.6668	1.3966	149.794	4.07895	170.214	9.05611	193.519	5.84257	246.489	23.2126	235.755	6.07025	324.256	52.8251
								102.676	3.1521	97.3256	1.01912	150.235	4.9506	169.766	8.05428	194.013	4.79358	245.993	24.0075	236.284	7.12289	323.715	49.5142
								103.008	2.83235	96.998	1.43409	150.678	3.96915	169.324	8.70375	194.512	6.01562	245.489	22.9157	236.815	6.49383	323.19	52.7198
								103.343	3.13689	96.6596	1.11086	151.123	6.01754	168.877	6.88693	195.013	5.85056	244.99	23.5655	237.35	6.12427	322.651	47.3268
								103.674	3.19435	96.332	1.20245	151.566	4.32157	168.436	7.35639	195.511	6.58785	244.491	21.9522	237.881	7.99626	322.122	52.1916
								104.012	2.81889	95.997	1.1824	152.016	5.05297	167.988	8.11059	196.017	5.41724	243.988	22.3854	238.42	6.00733	321.587	52.0826
								104.343	3.40825	95.662	1.0176	152.457	5.52486	167.546	7.0226	196.513	5.73604	243.487	23.1933	238.95	7.21964	321.052	49.6313
								104.677	2.77811	95.3328	0.958707	152.902	4.70293	167.1	7.57812	197.015	6.56138	242.988	20.2606	239.485	6.03268	320.525	47.8566
								105.01	3.36672	94.994	0.689338	153.347	6.30334	166.656	6.75973	197.513	5.94604	242.486	21.3634	240.017	8.1172	319.983	48.739
								105.343	3.25626	94.6646	0.936326	153.79	5.03575	166.213	7.18572	198.013	7.46656	241.988	21.3255	240.549	7.43984	319.454	44.6353
								105.678	3.16219	94.3294	0.799248	154.237	6.19761	165.771	6.99737	198.515	7.10811	241.486	19.8578	241.085	7.59604	318.922	47.6339
								106.011	3.85724	93.995	0.74383	154.682	5.5135	165.325	7.29489	199.017	6.80146	240.987	20.5276	241.62	8.14534	318.385	42.1057
								106.345	3.18224	93.6642	0.855479	155.127	6.23103	164.88	6.74208	199.517	7.47337	240.49	19.4357	242.154	9.21149	317.854	47.1387
								106.678	3.75003	93.3284	0.384395	155.57	6.32003	164.434	5.88175	200.017	6.81954	239.985	19.6291	242.686	8.84843	317.317	43.8371
								107.008	3.65706	92.9964	0.984426	156.012	5.32709	163.99	6.63647	200.511	7.56813	239.493	19.5004	243.215	9.83664	316.785	45.9469
								107.342	4.18276	92.6634	0.423201	156.457	6.42242	163.549	7.28914	201.013	7.12455	238.99	19.6503	243.749	8.97436	316.256	47.285
								107.676	4.17683	92.3304	0.892853	156.902	6.78487	163.098	5.4168	201.515	7.75826	238.488	19.1852	244.284	9.06799	315.721	41.6493
								108.009	4.00668	91.997	0.462325	157.346	6.25709	162.659	6.39209	202.013	7.52192	237.989	16.2582	244.816	10.0359	315.189	48.9432
								108.344	4.40174	91.665	0.507151	157.792	7.99298	162.208	5.07949	202.516	7.24712	237.486	19.4013	245.352	10.1436	314.657	38.9722
								108.676	3.72494	91.3314	0.682071	158.235	6.01306	161.77	6.11682	203.014	9.5717	236.992	15.2322	245.884	10.239	314.121	44.1895
								109.012	4.24468	90.996	0.285682	158.683	8.02499	161.322	5.23724	203.517	6.71565	236.486	19.7746	246.421	8.69987	313.589	38.7028
								109.342	4.39579	90.6608	0.59383	159.123	6.17389	160.88	5.5857	204.012	9.77632	235.99	15.6059	246.949	11.4435	313.05	42.6589
								109.678	3.95251	90.3298	0.524826	159.571	8.66918	160.437	5.38141	204.516	8.20564	235.487	18.5753	247.486	7.97026	312.521	39.8517
								110.011	4.44989	89.9954	0.259174	160.015	7.19358	159.987	4.78029	205.015	9.16766	234.988	15.4446	248.019	10.1316	311.984	39.7971
								110.344	4.29054	89.6642	0.469812	160.459	7.20348	159.547	6.58123	205.516	8.48451	234.487	16.9425	248.553	10.0791	311.452	43.424
								110.675	4.74689	89.3278	0.171637	160.901	7.93753	159.098	4.32426	206.013	8.94461	233.99	17.9845	249.083	10.9012	310.922	37.7712
								111.009	4.40097	88.9944	0.464771	161.346	6.84132	158.656	5.49277	206.513	10.1329	233.49	14.9051	249.617	11.5676	310.383	41.8925
								111.343	4.90601	88.6648	0.188132	161.791	8.24372	158.213	4.70389	207.013	8.74018	232.99	17.3685	250.15	10.6238	309.857	37.5037
								111.678	5.07863	88.3296	0.428961	162.239	7.26892	157.764	5.16873	207.517	10.6844	232.49	14.467	250.687	14.2908	309.317	38.9592
								112.01	4.74916	87.9982	0.366786	162.68	9.05324	157.325	4.2127	208.014	9.65982	231.988	17.2223	251.217	9.83385	308.789	35.5218
								112.346	5.41422	87.6654	-0.31796	163.128	9.29289	156.877	4.06283	208.517	11.0537	231.492	14.5997	251.755	14.5714	308.258	37.451
								112.676	4.97908	87.327	0.570041	163.568	9.73416	156.434	4.04094	209.013	10.5441	230.985	15.5138	252.284	11.6085	307.716	36.8456
								113.009	4.76796	86.9964	-0.149396	164.013	8.9716	155.991	3.78109	209.513	11.322	230.49	14.4436	252.817	13.5993	307.189	37.3705
								113.344	5.84831	86.662	0.435683	164.458	8.63067	155.549	4.4302	210.014	9.87386	229.985	14.8198	253.35	12.7952	306.651	37.9945
								113.676	4.96527	86.3308	-0.152094	164.902	8.87913	155.104	4.009	210.514	12.1793	229.49	15.0425	253.884	13.5012	306.124	36.932
								114.012	6.06506	85.9958	0.324276	165.35	9.94105	154.656	3.85736	211.017	10.1038	228.99	14.3391	254.421	13.9942	305.586	33.5235
								114.341	4.68386	85.6608	0.0311432	165.788	9.60862	154.209	3.93148	211.511	12.4461	228.489	13.3183	254.947	13.389	305.051	35.7545
								114.675	6.20115	85.3286	0.132767	166.234	9.5955	153.769	4.0994	212.012	10.3824	227.992	15.2869	255.482	14.0262	304.522	34.5143
								115.009	5.52645	84.9968	0.31718	166.68	9.12745	153.321	3.21181	212.513	12.0758	227.487	14.0484	256.016	12.3717	303.986	34.1306
								115.342	5.58237	84.6622	-0.0521462	167.124	9.87462	152.881	3.7948	213.013	11.3901	226.991	13.1698	256.55	14.2136	303.451	32.8254
								115.678	6.14364	84.3312	0.245443	167.57	11.4948	152.436	3.2109	213.516	11.8004	226.485	14.0115	257.086	14.0091	302.924	31.0184
								116.012	5.18386	83.9972	0.0975804	168.016	9.55781	151.987	3.98152	214.017	13.2057	225.987	12.5079	257.62	14.1339	302.386	33.911
								116.344	7.07734	83.6644	0.125551	168.459	11.3928	151.549	3.49416	214.515	11.5988	225.489	13.4307	258.152	14.186	301.855	31.7094
								116.678	5.22787	83.3294	-0.164503	168.905	8.79215	151.101	3.34713	215.016	13.4434	224.985	12.4971	258.687	16.3234	301.319	35.2958
								117.009	7.34526	82.995	-0.0391007	169.345	11.7658	150.66	3.21976	215.512	11.6871	224.488	13.3411	259.216	15.4439	300.786	31.6518
								117.346	5.23956	82.6656	-0.159643	169.795	10.8472	150.215	2.20366	216.018	15.163	223.987	11.331	259.755	16.8271	300.258	29.7941
								117.676	6.75846	82.3256	-0.0459331	170.235	11.3242	149.765	3.92795	216.513	12.973	223.489	12.3537	260.284	14.9086	299.715	34.0022
								118.009	6.71728	81.9978	-0.078236	170.679	11.2392	149.323	2.01571	217.013	13.4445	222.989	12.6158	260.817	17.6575	299.189	30.7702
								118.341	6.73841	81.6604	0.000738998	171.122	11.2269	148.878	3.65156	217.511	13.557	222.49	10.1353	261.348	15.0234	298.649	30.7065
								118.675	7.18742	81.3314	-0.153873	171.568	13.5334	148.436	1.3178	218.013	13.317	221.99	12.3664	261.883	18.8757	298.124	27.8164
								119.011	6.48234	80.9966	0.0200137	172.016	10.4837	147.989	3.18195	218.517	14.7084	221.487	10.3424	262.421	17.8126	297.586	30.0761
								119.342	7.00365	80.6624	-0.100216	172.456	13.3784	147.543	2.20815	219.013	14.1738	220.987	12.724	262.949	17.1105	297.053	29.9273
								119.679	6.72961	80.3324	-0.178411	172.905	10.8864	147.101	2.84411	219.517	15.188	220.488	9.52653	263.488	17.308	296.524	29.6819
								120.003	7.47576	79.9988	-0.0890881	173.346	13.2893	146.658	2.34593	220.014	14.2131	219.984	11.7792	264.017	16.6802	295.983	30.8441
												173.792	12.6369	146.21	1.98328	220.516	15.5641	219.489	9.49772	264.552	17.2222	295.457	28.0287
												174.238	13.0699	145.771	2.84611	221.017	15.8467	218.987	9.84336	265.087	17.2848	294.917	29.7522
												174.681	12.7736	145.324	2.38132	221.516	14.4452	218.486	11.2515	265.62	18.2835	294.386	28.7694
												175.127	12.8738	144.881	2.34008	222.017	16.3457	217.99	9.12045	266.154	18.9318	293.853	25.8885
												175.57	14.0563	144.434	1.98067	222.514	16.5739	217.487	9.47837	266.685	19.237	293.315	27.0613
												176.012	13.1168	143.99	1.93197	223.013	15.8398	216.993	8.81095	267.216	21.1436	292.788	24.0963
												176.458	14.4324	143.551	2.13794	223.513	17.4587	216.49	9.2257	267.75	19.7734	292.253	27.7272
												176.901	14.2055	143.096	1.67318	224.012	16.3898	215.987	10.7111	268.282	19.796	291.725	24.8718
												177.346	13.7207	142.659	1.67418	224.513	17.507	215.488	8.0368	268.816	22.055	291.186	27.6913
												177.792	14.8098	142.208	1.81585	225.014	17.2398	214.986	9.37575	269.351	20.8367	290.654	26.2995
												178.235	14.65	141.771	0.818476	225.514	18.5909	214.49	6.94114	269.884	23.5451	290.123	24.0741
												178.683	14.0798	141.325	1.91163	226.017	17.5609	213.986	8.92533	270.421	19.3732	289.586	27.5287
												179.123	14.9915	140.878	1.2365	226.513	16.1985	213.489	8.1813	270.949	22.8166	289.052	22.0525
												179.572	15.0134	140.439	1.87544	227.017	19.8503	212.988	8.20052	271.487	20.173	288.519	25.3372
												180.015	16.1282	139.988	0.819616	227.515	18.2966	212.488	8.27086	272.019	23.2379	287.983	20.4609
												180.458	13.9971	139.547	1.86677	228.014	19.7246	211.989	6.23975	272.552	23.132	287.454	24.1295
												180.902	16.4359	139.101	1.66241	228.513	19.1251	211.492	9.29861	273.084	20.2676	286.918	21.5513
												181.345	15.2289	138.654	1.32642	229.013	19.0992	210.991	6.19701	273.617	24.2864	286.386	24.8912
												181.791	16.3662	138.214	1.59862	229.514	19.8601	210.489	7.69633	274.15	21.0101	285.854	23.4276
												182.238	17.0941	137.765	0.957595	230.017	19.0884	209.988	6.37937	274.686	25.8485	285.317	23.9171
												182.679	15.9768	137.324	1.00201	230.514	19.9796	209.488	6.79496	275.217	21.9165	284.791	21.3761
												183.127	16.2678	136.88	1.31825	231.017	19.5688	208.993	6.74161	275.754	26.1028	284.256	23.0283
												183.568	17.1204	136.435	0.74892	231.513	20.5825	208.485	7.46476	276.283	25.2077	283.719	19.7883
												184.013	16.9797	135.991	1.00343	232.014	22.6488	207.99	6.26922	276.817	24.9787	283.185	19.9541
												184.459	16.408	135.548	0.993757	232.515	20.0562	207.483	6.59203	277.351	28.0696	282.652	20.6492
												184.903	16.7335	135.103	0.8796	233.014	22.432	206.991	6.2376	277.884	25.6878	282.123	20.1282
												185.35	17.6711	134.656	0.727552	233.517	21.2365	206.488	7.04165	278.421	27.5597	281.585	21.398
												185.789	17.362	134.21	0.571197	234.012	22.2065	205.989	4.84865	278.948	25.5688	281.055	17.7022
												186.234	17.7995	133.768	0.926511	234.512	23.1109	205.492	6.71611	279.482	28.6285	280.518	23.2639
												186.679	19.2484	133.323	0.252258	235.013	21.2215	204.985	6.43926	280.016	25.406	279.987	17.9226
												187.123	17.4787	132.88	1.02759	235.513	25.0042	204.491	5.24941	280.549	25.9821	279.452	20.6333
												187.571	20.1001	132.433	0.619798	236.016	20.201	203.986	6.86515	281.087	26.3743	278.921	18.0994
												188.016	18.9221	131.988	0.265619	236.517	27.05	203.489	4.39403	281.62	29.3921	278.387	17.2239
												188.459	21.1928	131.548	0.936562	237.015	22.2394	202.989	6.96585	282.153	26.5701	277.853	18.8573
												188.905	18.4473	131.101	0.240543	237.517	25.1285	202.484	4.977	282.687	30.1601	277.32	16.2533
												189.346	19.6024	130.659	1.12979	238.013	23.5693	201.99	6.40154	283.216	27.4818	276.786	19.338
												189.796	21.048	130.215	-0.174495	238.518	25.2137	201.486	4.53969	283.756	30.9681	276.257	16.2213
												190.234	18.649	129.765	0.984527	239.012	26.7862	200.988	4.80376	284.282	30.0685	275.716	20.9647
												190.679	20.9345	129.323	0.115618	239.513	24.8709	200.491	6.0698	284.816	30.9425	275.188	18.2424
												191.122	18.6866	128.878	0.314902	240.01	27.4566	199.993	3.76016	285.347	32.1724	274.65	17.4416
												191.567	22.0937	128.437	0.553596	240.513	24.5271	199.492	5.88781	285.883	29.8544	274.123	18.603
												192.016	19.6534	127.988	-0.381917	241.017	29.1706	198.987	3.61581	286.421	35.3112	273.587	16.6293
												192.457	22.9574	127.543	0.449161	241.512	26.8401	198.484	5.57793	286.949	28.3019	273.053	16.1943
												192.905	21.0453	127.1	-0.293883	242.017	28.4487	197.99	4.44267	287.487	33.6919	272.524	14.3182
												193.347	20.6964	126.658	0.534508	242.514	27.2804	197.486	5.15293	288.017	30.6531	271.984	15.5485
												193.793	23.0797	126.211	-0.327113	243.016	29.3708	196.99	4.98171	288.552	32.6976	271.458	13.9746
												194.239	21.0647	125.77	0.0272805	243.519	27.802	196.49	3.87238	289.089	33.3216	270.916	15.9875
												194.682	23.3561	125.325	-0.0608978	244.016	28.9529	195.986	4.70823	289.62	32.613	270.384	16.7928
												195.127	23.2779	124.88	0.0641083	244.518	27.4698	195.492	4.1735	290.154	33.5092	269.854	14.9543
												195.57	23.7155	124.435	-0.14468	245.014	29.4035	194.988	4.22398	290.685	32.8967	269.316	14.2354
												196.012	23.1561	123.989	-0.0678907	245.512	29.9511	194.493	4.02698	291.215	37.2115	268.787	14.8748
												196.458	24.0573	123.549	-0.238511	246.014	30.3732	193.992	4.00001	291.751	36.3292	268.252	12.6155
												196.9	23.7275	123.096	-0.0893537	246.512	31.0957	193.484	3.63766	292.282	34.9917	267.72	14.8668
												197.344	23.894	122.658	-0.0198763	247.011	29.4798	192.988	3.94625	292.815	38.9761	267.186	13.1585
												197.793	24.0415	122.208	-0.148121	247.515	33.245	192.486	3.88191	293.352	36.1284	266.655	12.5417
												198.236	25.6983	121.771	-0.121939	248.015	30.3795	191.99	3.73998	293.885	38.3165	266.122	12.4372
												198.683	23.7166	121.324	-0.367958	248.517	33.0354	191.488	3.02084	294.421	37.3894	265.586	14.0499
												199.123	25.6802	120.879	0.223952	249.012	30.1688	190.987	3.90945	294.949	36.0717	265.052	15.3932
												199.57	25.7847	120.439	-0.650619	249.516	31.9495	190.488	3.00296	295.486	36.9174	264.519	12.2426
												200.002	24.7486	119.997	0.0936009	250.015	32.4863	189.988	3.42068	296.018	38.1641	263.982	13.4768
																250.516	31.4611	189.486	3.55976	296.553	39.8881	263.454	10.9203
																251.013	33.0948	188.992	3.4145	297.084	37.4849	262.919	11.6221
																251.514	30.9321	188.49	3.15539	297.619	40.6779	262.384	11.3785
																252.014	33.0728	187.991	2.52497	298.151	40.0776	261.855	10.8455
																252.518	32.0095	187.488	2.95498	298.687	41.6011	261.318	10.8095
																253.013	34.6676	186.987	2.14258	299.216	41.6063	260.792	10.7595
																253.516	33.2505	186.494	3.05484	299.752	42.5908	260.255	11.1579
																254.013	33.6708	185.983	2.5607	300.284	42.0378	259.718	11.5587
																254.513	37.4267	185.49	1.68269	300.817	43.19	259.187	9.85931
																255.015	35.461	184.984	2.41878	301.353	45.3702	258.651	11.9323
																255.515	36.4958	184.492	2.24893	301.884	44.1658	258.122	8.67562
																256.016	37.4055	183.99	2.36605	302.419	42.4645	257.585	10.1542
																256.513	35.9014	183.488	2.27238	302.95	43.8884	257.053	8.98996
																257.01	39.0989	182.993	1.50973	303.48	43.5635	256.519	9.71857
																257.516	37.9359	182.486	2.53985	304.02	42.5553	255.986	10.4262
																258.014	40.0177	181.99	0.888647	304.551	47.3714	255.454	9.29196
																258.515	37.5483	181.488	2.9489	305.084	44.9083	254.923	11.8488
																259.018	40.4726	180.986	0.837337	305.621	49.3895	254.389	6.75407
																259.514	40.1779	180.49	1.81016	306.15	47.3609	253.854	9.36026
																260.018	38.1632	179.987	1.28377	306.688	49.9709	253.32	6.50307
																260.513	42.864	179.489	1.07882	307.216	48.3725	252.786	9.07252
																261.016	39.2386	178.991	1.59531	307.752	48.9078	252.258	7.48491
																261.517	43.208	178.49	0.223948	308.287	52.904	251.716	8.01297
																262.011	41.9873	177.99	1.27417	308.815	46.6843	251.188	9.40926
																262.512	43.5184	177.492	0.1714	309.348	52.7903	250.648	8.02566
																263.012	41.7367	176.991	1.46539	309.882	45.7955	250.123	8.69645
																263.515	44.2114	176.488	0.721127	310.418	52.9213	249.586	7.11752
																264.016	44.3223	175.984	1.14784	310.952	49.8785	249.053	7.24782
																264.514	44.7118	175.489	0.303648	311.485	54.2543	248.524	7.2568
																265.017	45.1365	174.988	0.809327	312.021	53.7843	247.983	7.37658
																265.515	45.7598	174.491	0.554298	312.551	52.2438	247.455	6.37639
																266.016	45.758	173.986	0.698176	313.086	58.6405	246.916	7.90717
																266.516	46.1022	173.485	0.290662	313.62	55.0996	246.385	6.93659
																267.014	46.5638	172.992	0.845882	314.151	57.2247	245.854	7.29005
																267.518	44.5773	172.488	0.0708113	314.687	54.7241	245.316	5.89734
																268.011	48.3807	171.991	0.329974	315.215	57.7002	244.788	6.59448
																268.514	45.4381	171.492	0.718137	315.751	53.8429	244.253	5.63094
																269.012	51.9526	170.985	-0.116373	316.282	57.2901	243.718	4.80957
																269.511	44.8647	170.489	0.656315	316.813	56.8766	243.188	7.17827
																270.018	52.1722	169.987	-0.0299744	317.355	59.9499	242.657	4.62124
																270.512	47.4043	169.49	0.311855	317.881	58.5455	242.123	7.14203
																271.018	50.0198	168.987	-0.235845	318.422	66.0203	241.586	5.59004
																271.512	49.6763	168.486	0.165448	318.948	60.7945	241.049	5.79292
																272.013	48.9901	167.987	0.188808	319.484	62.5217	240.521	4.41693
																272.519	52.1172	167.488	-0.163569	320.022	61.8266	239.984	4.36002
																273.015	48.842	166.987	0.671472	320.552	63.5245	239.455	4.86925
																273.514	55.0378	166.491	-0.366202	321.084	63.771	238.921	3.28067
																274.015	49.9479	165.99	0.612458	321.619	61.3263	238.383	6.49343
																274.513	51.8917	165.49	-0.27322	322.149	64.2099	237.857	4.08593
																275.02	53.4942	164.989	0.271123	322.69	61.037	237.32	4.41008
																275.513	51.6683	164.487	-0.217355	323.216	67.2815	236.791	3.7461
																276.016	53.686	163.992	-0.0279516	323.753	64.1386	236.258	3.9373
																276.513	53.8203	163.483	0.236768	324.283	66.2264	235.716	4.07398
																277.014	55.861	162.991	-0.188528	324.817	68.2908	235.186	3.58118
																277.517	55.3698	162.485	0.0323972	325.354	69.1387	234.651	4.51776
																278.013	55.739	161.991	-0.0509054	325.883	73.7789	234.121	4.44105
																278.516	56.2972	161.49	-0.171627	326.419	68.39	233.586	3.34371
																279.012	54.5974	160.988	0.101158	326.948	70.7402	233.051	4.26531
																279.51	56.5529	160.493	-0.299691	327.481	70.8191	232.519	2.15328
																280.001	59.0852	159.996	-0.132573	328.02	69.8727	231.987	3.61828
																				328.552	74.2746	231.451	3.11036
																				329.086	69.057	230.923	3.79106
																				329.621	75.1571	230.387	2.62667
																				330.152	73.7199	229.857	1.94364
																				330.689	79.386	229.318	3.13096
																				331.216	78.2213	228.786	2.47221
																				331.754	76.0854	228.259	3.50738
																				332.283	80.9594	227.715	3.18919
																				332.816	74.6721	227.189	2.50756
																				333.349	79.6116	226.648	2.08896
																				333.883	76.8159	226.123	2.5505
																				334.42	78.4217	225.588	1.88329
																				334.951	81.5212	225.053	2.50303
																				335.487	80.4267	224.524	1.43377
																				336.02	86.3578	223.983	2.42798
																				336.553	82.1948	223.456	0.693874
																				337.087	87.6548	222.919	2.57644
																				337.62	84.1498	222.383	1.88722
																				338.152	87.9611	221.855	1.5489
																				338.685	84.1388	221.316	2.21379
																				339.214	85.7267	220.788	0.503656
																				339.75	84.3831	220.255	2.06067
																				340.282	88.8907	219.721	0.909494
																				340.815	87.666	219.189	2.8644
																				341.354	89.773	218.657	0.508738
																				341.884	88.6631	218.123	1.17722
																				342.421	93.4868	217.587	1.13824
																				342.95	92.9613	217.049	0.801698
																				343.486	91.1151	216.521	1.41273
																				344.02	97.9121	215.985	0.554614
																				344.552	90.325	215.455	1.41685
																				345.083	99.0699	214.918	0.0900765
																				345.617	90.0002	214.383	0.851932
																				346.149	100.463	213.856	0.773563
																				346.685	92.3855	213.318	0.601468
																				347.216	96.1737	212.789	0.957822
																				347.755	101.323	212.258	0.553429
																				348.285	93.7188	211.716	0.795485
																				348.818	104.119	211.187	0.765538
																				349.353	98.8893	210.651	0.435835
																				349.885	104.77	210.122	-0.203818
																				350.42	101.383	209.586	0.0569819
																				350.948	105.937	209.05	0.057815
																				351.483	104.085	208.518	0.442035
																				352.02	102.341	207.986	-0.487666
																				352.549	108.169	207.452	0.661524
																				353.086	103.729	206.923	-0.156642
																				353.621	104.759	206.388	0.247376
																				354.15	110.323	205.855	-0.237322
																				354.689	110.301	205.32	0.180567
																				355.217	109.911	204.785	0.233473
																				355.755	111.812	204.258	-0.200853
																				356.283	114.687	203.713	0.292971
																				356.816	112.395	203.189	-0.72602
																				357.349	113.462	202.649	-0.0124758
																				357.882	116.505	202.124	-0.00804671
																				358.42	110.176	201.588	-0.499744
																				358.95	117.622	201.052	-0.343043
																				359.487	118.607	200.526	-0.463555
																				360.004	117.744	200	-0.415419

## Sheet: Fig. 2h
strain-stretch	stress-stretch	strain-relax	stress-relax	strain-stretch	stress-stretch	strain-relax	stress-relax	strain-stretch	stress-stretch	strain-relax	stress-relax	strain-stretch	stress-stretch	strain-relax	stress-relax	strain-stretch	stress-stretch	strain-relax	stress-relax	strain-stretch	stress-stretch	strain-relax	stress-relax	strain-stretch	stress-stretch	strain-relax	stress-relax	strain-stretch	stress-stretch	strain-relax	stress-relax	strain-stretch	stress-stretch	strain-relax	stress-relax	strain-stretch	stress-stretch	strain-relax	stress-relax	strain-stretch	stress-stretch	strain-relax	stress-relax
0	0.125	50.025	6.77663	149.979	0.0895232	250.019	12.3422	299.97	-0.0283714	500.03	22.1214	449.978	0.0191168	750.017	32.0433	599.969	0.0354871	1000.02	42.3417	749.968	0.0168787	1250.02	52.7505	899.983	-0.0432376	1500.02	65.0622	1049.97	0.0601929	1750.02	76.7397	1199.97	0.0966912	2000.06	88.1511	1349.96	0.00265745	2250.03	100.473	1499.97	0.0239747	2500.06	114.276
0.486	0.260761	50.069	6.77749	149.947	-0.00389188	250.078	12.3162	299.948	-0.0172829	500.072	22.2828	449.944	-0.205327	750.045	32.3176	599.948	-0.0533061	1000.09	42.1438	749.954	0.266929	1250.05	54.0401	899.964	0.120997	1500.06	64.8184	1049.96	0.0176732	1750.06	76.3733	1201.44	0.459453	1998.52	88.51	1351.43	0.394082	2248.51	101.081	1501.44	0.324338	2498.49	112.88
2.462	0.633727	48.493	6.59903	151.443	0.371946	248.473	11.9312	301.431	0.378953	498.504	22.102	451.453	0.302455	748.493	31.7062	601.43	0.245178	998.361	42.2524	751.435	0.379137	1248.54	52.9198	901.455	0.363704	1498.51	64.9615	1051.45	0.353265	1748.53	75.6398	1203.33	0.833304	1996.69	87.3364	1353.32	0.864216	2246.69	100.267	1503.2	0.920554	2496.67	113.201
4.221	0.700886	46.665	6.31099	153.323	0.596244	246.671	12.0076	303.315	0.49195	496.67	21.6186	453.327	0.493687	746.68	32.0345	603.314	0.652778	996.569	41.7744	753.318	0.813591	1246.68	52.9117	903.338	0.775859	1496.69	64.2368	1053.33	0.809562	1746.69	76.0549	1205.01	1.26428	1995	87.4923	1355.01	1.15866	2244.99	100.256	1504.9	1.13555	2494.98	112.436
5.89	1.23097	44.994	6.06039	155.01	0.96001	244.981	11.4753	305.004	1.04577	494.997	21.8396	455.014	0.878694	744.987	31.1279	605.001	0.874026	994.887	41.9177	755.005	1.12518	1245	52.7553	905.026	1.103	1494.99	63.8686	1055.02	0.99743	1745.01	74.8921	1206.7	1.3674	1993.32	87.3232	1356.7	1.6265	2243.31	99.5533	1506.58	1.56617	2493.31	112.001
7.568	1.2088	43.312	5.9625	156.694	1.18372	243.319	11.6798	306.687	1.04119	493.317	21.2871	456.696	1.13309	743.311	31.5055	606.688	1.30543	993.212	41.3655	756.692	1.44352	1243.31	51.989	906.709	1.37195	1493.31	64.1441	1056.7	1.51434	1743.34	75.4107	1208.36	1.91457	1991.66	86.5393	1358.35	1.78981	2241.65	99.4323	1508.24	1.97204	2491.64	112.678
9.225	1.69872	41.648	5.58766	158.35	1.41542	241.641	11.1149	308.34	1.58578	491.654	21.4713	458.351	1.34096	741.642	31.1793	608.341	1.4254	991.546	41.7495	758.347	1.69325	1241.65	52.5614	908.363	1.7663	1491.65	63.2526	1058.36	1.59273	1741.67	74.6402	1210.03	2.05064	1989.99	87.3179	1360.03	2.303	2239.97	99.2052	1509.91	2.2351	2489.99	110.459
10.892	1.78675	39.975	5.51082	160.032	1.75338	239.995	11.2235	310.02	1.61765	489.982	21.1968	460.035	1.74553	739.972	30.8284	610.024	1.82405	989.891	40.9772	760.026	1.87996	1239.98	51.2127	910.044	1.87883	1489.98	63.8448	1060.04	2.06477	1740.01	74.7367	1211.69	2.4927	1988.33	85.5767	1361.68	2.42995	2238.32	98.8765	1511.57	2.64614	2488.31	112.825
12.563	2.05456	38.321	5.19568	161.678	1.88745	238.312	10.9126	311.673	2.03461	488.323	20.9135	461.687	1.85646	738.323	31.0285	611.675	2.01139	988.216	40.8618	761.68	2.38883	1238.33	52.1199	911.696	2.33102	1488.33	62.873	1061.69	2.2459	1738.33	74.5299	1213.37	2.71261	1986.65	87.2329	1363.36	2.8313	2236.63	98.3263	1513.25	2.85879	2486.64	110.167
14.234	2.34037	36.647	5.0047	163.366	2.26865	236.638	10.7171	313.358	2.2194	486.657	20.9203	463.369	2.25252	736.635	30.405	613.358	2.266	986.546	41.1103	763.358	2.28314	1236.65	51.2676	913.378	2.50425	1486.64	63.6787	1063.37	2.5398	1736.67	73.7413	1215.02	2.97682	1984.99	85.3855	1365.01	3.19137	2234.97	98.9583	1514.9	3.26601	2484.96	111.782
15.883	2.50047	34.986	4.87097	165.015	2.40024	234.965	10.6163	315.009	2.41927	484.991	20.2995	465.018	2.42192	734.963	30.7436	615.009	2.60794	984.867	40.427	765.012	2.90563	1234.99	51.4358	915.031	2.77224	1484.97	62.4932	1065.02	2.84073	1734.98	74.7224	1216.69	3.32799	1983.34	86.0524	1366.68	3.28897	2233.31	97.0837	1516.57	3.48194	2483.3	110.39
17.559	2.78086	33.326	4.47909	166.684	2.72037	233.314	10.3212	316.677	2.83184	483.334	20.5996	466.688	2.68131	733.302	30.0738	616.678	2.74211	983.214	40.7811	766.681	2.96072	1233.34	51.4311	916.701	3.09589	1483.31	62.5568	1066.69	2.97548	1733.34	73.107	1218.36	3.42739	1981.65	85.6363	1368.36	3.77877	2231.63	98.9412	1518.24	3.81423	2481.62	110.239
19.233	2.95191	31.642	4.53112	168.358	2.91336	231.632	10.3491	318.35	2.78564	481.643	20.146	468.361	2.93024	731.639	30.2682	618.35	3.08297	981.525	39.9576	768.354	3.28185	1231.64	50.769	918.373	3.22854	1481.64	62.7981	1068.37	3.44002	1731.65	73.6978	1220.02	3.88495	1979.99	84.7519	1370.01	3.83457	2229.97	96.5279	1519.9	4.07391	2479.97	110.646
20.89	3.23018	29.976	3.96914	170.016	3.09749	229.971	9.98232	320.008	3.3327	479.975	20.4014	470.02	3.14963	729.97	29.9207	620.008	3.27426	979.877	40.3011	770.011	3.51981	1229.99	51.0661	920.031	3.60144	1479.98	61.571	1070.02	3.45625	1729.98	73.1485	1221.68	3.86871	1978.32	85.4712	1371.68	4.32491	2228.31	97.9494	1521.56	4.38549	2478.3	108.59
22.573	3.44246	28.297	4.1209	171.68	3.4738	228.304	9.82842	321.67	3.30883	478.311	19.9277	471.683	3.44697	728.306	29.7562	621.67	3.52358	978.203	39.7544	771.677	3.72267	1228.32	50.3368	921.693	3.74311	1478.31	62.6513	1071.69	3.90839	1728.33	73.1778	1223.37	4.33658	1976.65	83.7682	1373.36	4.36178	2226.65	96.634	1523.25	4.58581	2476.62	110.805
24.24	3.59551	26.64	3.55099	173.364	3.5225	226.627	9.65573	323.359	3.73069	476.639	19.8055	473.37	3.63394	726.651	29.7103	623.358	3.76491	976.533	39.753	773.361	4.02127	1226.65	50.5898	923.379	4.06474	1476.65	61.0135	1073.38	3.99171	1726.65	72.8953	1225.02	4.59978	1974.99	85.5983	1375.02	4.81553	2224.97	96.7902	1524.91	4.98071	2474.98	108.19
25.901	3.94857	24.981	3.57477	175.017	3.89206	224.983	9.4496	325.008	3.86335	474.984	19.653	475.021	3.83618	724.97	29.3055	625.01	3.94619	974.883	39.6217	775.014	4.10439	1224.99	50.0714	925.033	4.25541	1474.98	62.1046	1075.03	4.32336	1725	72.4172	1226.7	4.79029	1973.31	83.2534	1376.7	4.95031	2223.31	96.9099	1526.58	5.07375	2473.3	109.964
27.579	4.05255	23.301	3.21353	176.7	4.03363	223.302	9.28536	326.692	4.14185	473.305	19.2833	476.703	4.13411	723.298	29.3275	626.694	4.28345	973.201	39.1163	776.696	4.5793	1223.31	50.0431	926.714	4.52625	1473.31	61.027	1076.71	4.56231	1723.32	72.8283	1228.35	5.06106	1971.66	84.5826	1378.35	5.20605	2221.65	95.2999	1528.24	5.52475	2471.65	108.706
29.232	4.32992	21.648	3.00319	178.347	4.26154	221.654	9.05434	328.34	4.35576	471.651	19.5561	478.353	4.23469	721.64	29.0223	628.34	4.36496	971.557	39.437	778.344	4.59694	1221.66	50.2825	928.361	4.7838	1471.65	61.3642	1078.36	4.70802	1721.67	71.9509	1230.03	5.24155	1969.98	83.5043	1380.03	5.53496	2219.98	97.1379	1529.92	5.54313	2469.98	108.644
30.915	4.52377	19.976	2.88722	180.028	4.57577	219.98	8.85071	330.019	4.50633	469.982	19.0969	480.032	4.62065	719.976	28.9262	630.019	4.69277	969.883	38.9345	780.023	4.90175	1219.99	49.1917	930.044	4.84701	1469.98	60.9174	1080.04	5.07966	1720.01	72.1807	1231.7	5.52597	1968.32	83.3364	1381.7	5.67129	2218.3	94.5687	1531.59	6.02844	2468.29	108.43
32.563	4.64434	18.322	2.43477	181.701	4.62252	218.303	8.84026	331.692	4.78534	468.319	19.0046	481.704	4.70329	718.3	28.8032	631.691	4.88604	968.208	38.8115	781.694	5.20416	1218.32	49.7604	931.714	5.2173	1468.3	60.5091	1081.71	5.16584	1718.32	71.7456	1233.36	5.69297	1966.66	83.7274	1383.35	5.99468	2216.64	96.6859	1533.24	6.07741	2466.64	107.444
34.226	5.01535	16.645	2.42534	183.353	4.98204	216.638	8.4065	333.347	4.96813	466.655	18.7572	483.357	4.95645	716.638	28.5346	633.347	5.05644	966.538	38.8438	783.349	5.25648	1216.65	49.0384	933.368	5.39535	1466.64	60.8896	1083.36	5.48909	1716.67	71.2864	1235.03	5.88923	1965.01	82.515	1385.03	6.175	2214.96	94.6254	1534.91	6.38573	2464.97	108.675
35.889	5.02551	14.995	1.97676	185.029	5.05159	214.966	8.45985	335.019	5.18507	465.006	18.6748	485.032	5.23527	714.964	28.5747	635.023	5.35433	964.866	38.2601	785.028	5.5928	1215.01	48.9319	935.045	5.61955	1464.97	59.9723	1085.04	5.66849	1715.01	71.5947	1236.68	6.26238	1963.33	83.0173	1386.68	6.40549	2213.31	95.3358	1536.57	6.70054	2463.3	106.594
37.559	5.41295	13.318	1.95275	186.681	5.41301	213.308	8.06655	336.675	5.51814	463.318	18.3445	486.686	5.27831	713.308	28.2559	636.675	5.44798	963.21	38.5331	786.679	5.73979	1213.32	49.0245	936.698	5.85964	1463.31	60.3159	1086.69	5.80378	1713.33	70.8022	1238.37	6.27733	1961.65	82.727	1388.36	6.64615	2211.64	94.6644	1538.25	6.74211	2461.63	107.633
39.234	5.40541	11.642	1.59062	188.362	5.50618	211.63	8.03097	338.352	5.52317	461.654	18.3972	488.364	5.71374	711.64	27.9831	638.351	5.76611	961.532	37.6106	788.355	5.95353	1211.63	48.4935	938.375	6.00341	1461.64	59.941	1088.37	6.13501	1711.65	70.9679	1240.03	6.77708	1959.97	82.6141	1390.03	6.92787	2209.98	94.3689	1539.91	7.26425	2459.95	107.587
40.889	5.8564	9.961	1.38166	190.028	5.70135	209.958	7.76681	340.022	5.83355	459.972	18.0755	490.034	5.6861	709.982	28.1615	640.021	5.88626	959.865	38.3261	790.023	6.13791	1209.96	48.6527	940.043	6.24746	1459.98	59.7413	1090.04	6.25929	1709.97	70.8746	1241.7	6.67928	1958.32	82.2969	1391.69	7.07103	2208.32	94.6094	1541.58	7.12581	2458.3	106.135
42.576	5.88839	8.317	1.133	191.694	6.06082	208.302	7.56777	341.686	5.98562	458.326	18.1567	491.699	6.12656	708.318	27.4453	641.686	6.1157	958.203	37.486	791.69	6.36106	1208.33	48.2097	941.709	6.43431	1458.33	59.6912	1091.7	6.54483	1708.33	70.3665	1243.37	7.07272	1956.64	81.7227	1393.36	7.35884	2206.64	93.7456	1543.25	7.71836	2456.64	106.37
44.232	6.11363	6.638	0.820046	193.363	6.0019	206.635	7.43732	343.355	6.20086	456.634	17.5996	493.366	6.14629	706.625	27.822	643.354	6.32881	956.531	37.6204	793.358	6.68774	1206.64	48.1752	943.379	6.61433	1456.63	59.0933	1093.37	6.68573	1706.66	70.8002	1245.03	7.16588	1954.99	82.3865	1395.02	7.43235	2204.98	94.2382	1544.9	7.63996	2454.96	106.305
45.898	6.31374	4.98	0.641428	195.019	6.47642	204.971	7.08265	345.011	6.44116	454.985	17.8002	495.024	6.42601	704.974	27.2627	645.011	6.51778	954.871	37.6946	795.018	6.69836	1204.98	47.9519	945.036	6.95553	1454.98	59.258	1095.03	6.93381	1704.99	69.4172	1246.69	7.37726	1953.32	81.0185	1396.68	7.86088	2203.3	93.2893	1546.57	8.0313	2453.31	106.208
47.571	6.4079	3.309	0.337562	196.684	6.47294	203.307	7.18735	346.678	6.55791	453.322	17.2529	496.689	6.65043	703.295	27.3757	646.675	6.83128	953.205	36.8196	796.682	7.10028	1203.32	47.5833	946.701	6.96938	1453.31	59.1332	1096.7	7.1923	1703.33	70.5543	1248.36	7.68536	1951.64	81.26	1398.35	7.80491	2201.64	92.8611	1548.24	8.18973	2451.64	105.554
49.23	6.76497	1.634	0.10265	198.361	6.8143	201.649	6.62271	348.352	6.92452	451.638	17.3717	498.359	6.72952	701.639	27.0539	648.349	6.83855	951.552	37.6421	798.348	7.16285	1201.64	47.6837	948.37	7.42145	1451.63	58.5083	1098.36	7.2013	1701.66	69.1637	1250.02	7.67999	1950	81.0227	1400.01	8.23774	2199.98	93.2604	1549.9	8.34743	2449.97	105.193
50.009	6.78491	-0.004	-0.101246	200.017	6.95377	199.969	6.69891	350.011	6.90035	449.996	17.1791	500.024	7.11993	699.982	26.8004	650.014	7.16134	949.872	36.314	800.014	7.35057	1200	47.1264	950.032	7.3415	1449.98	58.739	1100.03	7.69425	1700	69.5878	1251.7	8.20981	1948.32	80.7425	1401.7	8.32963	2198.3	92.8854	1551.58	8.66121	2448.3	105.905
				201.693	7.1062	198.298	6.40553	351.689	7.31133	448.315	16.7708	501.702	7.08191	698.293	26.8566	651.69	7.33215	948.194	37.1821	801.694	7.66899	1198.32	47.3201	951.713	7.72061	1448.3	57.7643	1101.71	7.54409	1698.33	69.2385	1253.35	8.12421	1946.67	80.8929	1403.35	8.55024	2196.65	92.1304	1553.24	8.71914	2446.63	104.601
				203.341	7.36639	196.633	6.19839	353.339	7.28799	446.666	17.0265	503.347	7.47362	696.642	26.2639	653.338	7.45985	946.537	36.0787	803.342	7.68675	1196.66	47.1374	953.36	7.85332	1446.65	58.3391	1103.35	8.04157	1696.66	68.741	1255.02	8.50589	1944.99	80.0949	1405.01	8.85107	2194.97	92.9632	1554.9	9.05787	2444.98	105.448
				205.018	7.44825	194.978	6.03754	355.01	7.60409	444.994	16.3203	505.021	7.53951	694.969	26.772	655.011	7.81502	944.877	36.7216	805.014	7.9621	1195	46.5615	955.032	7.97685	1444.98	57.6988	1105.03	8.01301	1695	69.2379	1256.7	8.60532	1943.33	80.3253	1406.69	8.81748	2193.31	91.3992	1556.58	9.17852	2443.28	104.487
				206.695	7.78208	193.3	5.76506	356.688	7.82505	443.311	16.7791	506.698	7.73304	693.31	25.9335	656.686	7.76313	943.2	36.0122	806.689	8.13819	1193.31	47.1209	956.71	8.32198	1443.32	57.6954	1106.7	8.31996	1693.32	68.0613	1258.36	8.77854	1941.66	79.9397	1408.35	9.29917	2191.64	92.7737	1558.24	9.4326	2441.63	104.175
				208.351	7.8535	191.632	5.62309	358.342	7.90343	441.653	16.0307	508.354	8.06231	691.637	26.3111	658.342	8.25237	941.529	35.9137	808.346	8.34615	1191.65	45.9853	958.365	8.30059	1441.64	57.8649	1108.36	8.5174	1691.65	68.9069	1260.04	9.00353	1939.99	79.456	1410.03	9.2156	2189.99	90.9034	1559.92	9.60625	2439.97	104.573
				210.034	8.08608	189.962	5.39679	360.025	8.26243	439.976	16.3878	510.038	8.08739	689.987	25.8034	660.026	8.15319	939.864	36.0705	810.029	8.53693	1189.99	46.7207	960.049	8.84105	1439.99	57.0352	1110.04	8.62933	1689.98	67.601	1261.69	9.1576	1938.33	79.9288	1411.69	9.72245	2188.31	91.7626	1561.58	9.77789	2438.3	103.564
				211.687	8.25484	188.31	5.1885	361.68	8.31424	438.322	15.8939	511.691	8.45507	688.314	25.8161	661.681	8.51865	938.204	35.4247	811.687	8.64771	1188.32	45.6299	961.704	8.60689	1438.32	57.5156	1111.7	8.91986	1688.33	67.9427	1263.37	9.37459	1936.64	78.8253	1413.36	9.58582	2186.64	90.996	1563.25	9.97106	2436.64	104.319
				213.362	8.3873	186.638	5.01137	363.355	8.5412	436.639	15.8235	513.365	8.44094	686.641	25.6996	663.355	8.67004	936.533	35.5742	813.361	9.02091	1186.66	46.1476	963.378	9.09749	1436.65	56.3856	1113.37	9.03549	1686.66	67.8043	1265.04	9.60139	1934.98	79.7878	1415.03	9.93784	2184.97	90.9047	1564.92	10.1777	2434.97	102.428
				215.034	8.63613	184.977	4.69878	365.026	8.70782	434.971	15.7418	515.037	8.75193	684.966	25.2563	665.026	8.73197	934.879	35.1739	815.027	8.95503	1184.98	45.8157	965.05	9.1055	1434.97	57.0883	1115.04	9.26103	1684.99	67.0444	1266.7	9.68475	1933.31	78.5023	1416.69	10.1615	2183.31	91.302	1566.58	10.2952	2433.32	103.477
				216.693	8.77219	183.317	4.68078	366.686	8.88432	433.312	15.3605	516.699	8.87453	683.304	25.3836	666.686	9.14555	933.223	35.1936	816.691	9.3191	1183.32	45.0852	966.71	9.34287	1433.32	56.2945	1116.7	9.40881	1683.34	67.8106	1268.37	10.0003	1931.65	78.7077	1418.37	10.2389	2181.63	89.257	1568.25	10.6663	2431.63	102.837
				218.369	9.03558	181.632	4.24209	368.359	9.12815	431.64	15.4879	518.372	8.99975	681.632	24.9349	668.358	9.01924	931.525	35.034	818.365	9.45452	1181.65	46.0382	968.384	9.60432	1431.63	56.0935	1118.38	9.60151	1681.65	66.6393	1270.03	10.112	1929.99	78.4765	1420.02	10.5415	2179.97	91.5592	1569.91	10.6505	2429.96	102.273
				220.021	9.21494	179.969	4.1868	370.016	9.18473	429.981	15.0044	520.026	9.38923	679.976	24.9253	670.013	9.57735	929.876	34.8569	820.018	9.5058	1179.98	44.6225	970.034	9.61445	1429.98	56.4231	1120.03	9.85639	1680	67.3047	1271.68	10.346	1928.32	77.676	1421.68	10.5907	2178.3	89.1657	1571.56	11.0488	2428.3	103.055
				221.682	9.32447	178.29	3.92522	371.673	9.51541	428.311	15.0844	521.682	9.30707	678.303	24.8255	671.674	9.44293	928.2	34.4726	821.677	9.96282	1178.33	45.59	971.695	10.0079	1428.31	55.5063	1121.69	9.95657	1678.32	66.5332	1273.35	10.5207	1926.67	78.5011	1423.35	10.8849	2176.63	90.3288	1573.23	11.0976	2426.63	101.346
				223.347	9.65088	176.634	3.65173	373.339	9.64764	426.659	14.7452	523.35	9.74795	676.631	24.4251	673.337	9.83476	926.541	34.5085	823.344	9.82256	1176.65	44.4055	973.361	10.0458	1426.63	56.1864	1123.36	10.1558	1676.66	66.4433	1275.02	10.5409	1924.99	76.9066	1425.01	10.9701	2174.98	89.686	1574.9	11.3256	2424.97	102.555
				225.011	9.63091	174.976	3.50811	375.007	9.77294	424.98	14.6092	525.016	9.7484	674.982	24.6945	675.005	9.85301	924.873	34.0782	825.009	10.3022	1174.99	44.7871	975.026	10.3021	1424.99	55.1943	1125.02	10.3631	1675	66.5854	1276.69	11.0673	1923.32	78.2213	1426.69	11.0859	2173.3	89.4388	1576.57	11.605	2423.29	101.18
				226.693	9.98879	173.295	3.16987	376.683	10.0893	423.309	14.4969	526.694	10.0106	673.298	24.0627	676.682	10.0422	923.193	34.3613	826.687	10.177	1173.32	44.5062	976.706	10.432	1423.31	55.4225	1126.7	10.4055	1673.32	65.5615	1278.35	10.8522	1921.65	76.7493	1428.35	11.4353	2171.66	89.4859	1578.24	11.6079	2421.64	101.698
				228.352	9.98662	171.642	3.12275	378.345	9.96821	421.652	14.2001	528.357	10.0863	671.656	24.2351	678.343	10.3489	921.549	33.6439	828.349	10.6244	1171.65	44.1237	978.365	10.5757	1421.66	55.1137	1128.36	10.8673	1671.67	66.2279	1280.03	11.4209	1919.99	77.4065	1430.02	11.4514	2169.98	88.4271	1579.91	12.0028	2419.98	101.783
				230.025	10.1882	169.969	2.65007	380.02	10.5243	419.984	14.2331	530.032	10.3154	669.979	23.9229	680.019	10.3707	919.873	34.2082	830.022	10.6818	1170	44.2715	980.042	10.8383	1419.99	54.5275	1130.04	10.6366	1669.99	65.2521	1281.71	11.2192	1918.31	76.868	1431.7	11.8907	2168.31	89.094	1581.59	11.9149	2418.3	100.23
				231.703	10.4689	168.315	2.60771	381.696	10.3038	418.309	13.9685	531.707	10.4966	668.302	23.7494	681.695	10.6801	918.21	33.2792	831.697	10.7922	1168.3	43.4677	981.716	10.9074	1418.31	55.0164	1131.71	11.2466	1668.33	65.741	1283.36	11.6632	1916.65	76.2331	1433.35	11.8749	2166.64	88.3309	1583.24	12.3675	2416.64	101.483
				233.354	10.4839	166.638	2.25341	383.346	10.8539	416.641	13.7153	533.359	10.6696	666.639	23.7565	683.348	10.7677	916.54	33.5817	833.35	11.1921	1166.65	44.1054	983.368	11.1745	1416.64	54.0131	1133.36	11.0954	1666.66	65.2913	1285.03	11.7238	1914.98	77.2579	1435.03	12.0392	2164.97	88.4181	1584.91	12.3449	2414.99	99.2662
				235.029	10.8267	164.987	2.05215	385.024	10.802	414.974	13.745	535.036	10.8907	664.966	23.259	685.026	10.9986	914.889	33.1676	835.03	11.0811	1164.99	43.6425	985.045	11.3583	1414.97	54.9471	1135.04	11.4673	1665.01	65.1159	1286.69	11.819	1913.32	75.6599	1436.68	12.3718	2163.31	88.4236	1586.57	12.616	2413.31	101.259
				236.682	10.867	163.31	1.81778	386.676	11.0975	413.319	13.2717	536.688	11.1553	663.306	23.5216	686.677	11.1316	913.211	33.0707	836.677	11.5522	1163.32	43.3525	986.7	11.4432	1413.32	53.8654	1136.69	11.5896	1663.33	65.1901	1288.37	12.251	1911.66	76.3259	1438.37	12.285	2161.64	87.4648	1588.26	12.8044	2411.64	99.4299
				238.368	11.1315	161.635	1.57646	388.36	11.2533	411.648	13.492	538.371	11.1115	661.633	22.9455	688.36	11.2563	911.54	33.1759	838.364	11.4856	1161.66	43.2967	988.383	11.7768	1411.64	54.0796	1138.38	11.6383	1661.66	64.2495	1290.03	12.0643	1909.99	75.273	1440.02	12.7102	2159.96	88.5818	1589.91	12.8902	2409.95	99.9087
				240.023	11.2004	159.956	1.32787	390.014	11.2355	409.993	13.0054	540.027	11.4685	659.962	23.0703	690.014	11.5956	909.864	32.3165	840.018	11.8168	1159.98	42.794	990.037	11.6722	1409.96	53.7022	1140.03	12.06	1659.99	64.6386	1291.69	12.6596	1908.34	75.708	1441.68	12.7089	2158.3	86.8023	1591.57	13.2277	2408.31	99.5991
				241.685	11.2875	158.31	1.10303	391.677	11.6912	408.33	12.9618	541.689	11.5199	658.297	22.7304	691.676	11.6307	908.211	33.0864	841.68	11.8469	1158.34	43.0831	991.701	12.1322	1408.31	53.3779	1141.69	11.8832	1658.33	64.1639	1293.36	12.4105	1906.65	75.1156	1443.36	13.1535	2156.63	87.7637	1593.24	13.243	2406.62	99.1419
				243.358	11.6927	156.632	0.829929	393.349	11.5403	406.645	12.7357	543.363	11.7341	656.631	22.5991	693.35	11.8471	906.528	32.0061	843.355	12.0433	1156.64	42.6888	993.372	12.0509	1406.64	53.7465	1143.37	12.4962	1656.64	64.0224	1295.02	12.8931	1904.99	75.0922	1445.01	13.0916	2154.98	86.8107	1594.9	13.4557	2404.97	99.4279
				245.016	11.489	154.974	0.601788	395.01	12.0211	404.984	12.5586	545.021	11.9773	654.973	22.489	695.009	12.0462	904.874	32.6717	845.012	12.303	1154.99	42.455	995.032	12.3955	1404.98	52.8201	1145.03	12.2475	1654.99	64.1463	1296.69	12.9429	1903.32	75.2953	1446.68	13.3335	2153.31	86.7016	1596.57	13.7987	2403.3	98.2755
				246.682	12.1504	153.304	0.321124	396.674	11.9448	403.319	12.56	546.685	11.9317	653.309	22.226	696.675	12.1531	903.203	31.9545	846.677	12.3668	1153.32	42.5931	996.697	12.5401	1403.32	53.4122	1146.69	12.7639	1653.32	63.2619	1298.36	13.0952	1901.64	74.4938	1448.35	13.5511	2151.66	86.9503	1598.25	13.6592	2401.62	98.9693
				248.356	11.9253	151.63	0.0943048	398.347	12.2696	401.649	12.0427	548.36	12.3395	651.643	22.1507	698.348	12.4356	901.535	32.0364	848.353	12.7084	1151.64	41.932	998.372	12.6842	1401.66	52.7054	1148.37	12.7207	1651.65	63.4506	1300.02	13.3297	1899.99	74.8473	1450.02	13.5428	2149.97	85.7115	1599.91	14.2171	2399.98	98.1256
				250.003	12.3082	149.987	-0.215196	400.009	12.414	399.99	12.2499	550.021	12.2787	649.977	22.0906	700.009	12.453	899.883	31.9929	850.015	12.7404	1150	42.311	1000.03	12.9514	1399.98	52.6979	1150.03	12.9371	1650	63.2896	1301.71	13.44	1898.32	74.3581	1451.7	13.9043	2148.3	86.7621	1601.59	14.0137	2398.29	97.9464
								401.694	12.6287	398.304	11.7678	551.708	12.8012	648.312	21.7794	701.695	12.7308	898.201	31.4684	851.698	12.8884	1148.31	41.4049	1001.72	12.8956	1398.31	52.2694	1151.71	13.1642	1648.33	62.9835	1303.35	13.6255	1896.65	74.089	1453.34	14.0056	2146.64	85.2563	1603.24	14.4868	2396.65	98.42
								403.342	12.8069	396.656	11.8031	553.349	12.6177	646.634	21.7994	703.337	12.8238	896.555	31.5409	853.344	13.2903	1146.66	41.8265	1003.36	13.3127	1396.65	52.1151	1153.35	13.2241	1646.68	63.1207	1305.03	13.8262	1894.99	74.2351	1455.02	14.1937	2144.97	86.2246	1604.91	14.4705	2394.97	97.3601
								405.016	12.9085	394.983	11.5735	555.028	12.9752	644.978	21.284	705.015	13.0271	894.88	31.0804	855.02	13.1783	1144.99	41.3745	1005.04	13.2758	1394.98	52.1611	1155.03	13.5482	1645	62.1269	1306.7	13.9559	1893.32	73.3427	1456.69	14.4118	2143.3	85.2249	1606.58	14.6628	2393.3	97.5454
								406.685	13.0796	393.324	11.4156	556.697	13.1813	643.295	21.5881	706.684	13.2599	893.21	31.1706	856.689	13.4877	1143.31	41.1991	1006.71	13.5531	1393.3	51.9069	1156.7	13.5269	1643.32	63.2445	1308.36	14.2234	1891.65	73.7575	1458.36	14.4278	2141.64	85.1639	1608.24	14.9775	2391.64	97.3191
								408.349	13.3598	391.646	11.2515	558.361	13.0496	641.637	21.0288	708.35	13.2869	891.539	30.9005	858.353	13.5975	1141.65	41.3153	1008.37	13.7117	1391.64	51.6354	1158.37	13.8118	1641.66	61.461	1310.03	14.2675	1890.01	73.4454	1460.03	14.748	2139.97	85.3682	1609.92	14.8607	2389.96	96.5402
								410.024	13.3233	389.999	11.0357	560.032	13.6098	639.963	21.0417	710.024	13.6587	889.867	30.7233	860.027	13.746	1140	40.5914	1010.05	13.7856	1389.97	51.8419	1160.04	14.0184	1639.98	62.7739	1311.68	14.6072	1888.32	72.7339	1461.68	14.7448	2138.31	84.667	1611.57	15.4253	2388.3	97.2992
								411.672	13.7015	388.321	10.8509	561.682	13.4044	638.305	20.944	711.672	13.6236	888.216	30.8033	861.675	13.9852	1138.33	41.1464	1011.69	14.1027	1388.31	51.1184	1161.69	14.0886	1638.33	61.5228	1313.37	14.6221	1886.67	73.2964	1463.36	15.0708	2136.64	84.8086	1613.25	15.1969	2386.62	95.6505
								413.352	13.7414	386.646	10.7295	563.363	13.858	636.648	20.452	713.352	13.8993	886.533	30.3475	863.357	14.0494	1136.66	40.3725	1013.38	14.1425	1386.64	51.4464	1163.37	14.2547	1636.65	61.5415	1315.03	14.7906	1884.97	71.9622	1465.02	15.2353	2134.97	84.3721	1614.91	15.7282	2384.96	97.3915
								415.018	13.9381	384.97	10.4536	565.026	13.8203	634.977	20.8154	715.017	14.0407	884.862	30.4036	865.021	14.3958	1134.97	40.4464	1015.04	14.3734	1384.98	50.7099	1165.03	14.5403	1634.99	61.7783	1316.7	15.1175	1883.33	73.2738	1466.69	15.2475	2133.33	84.1437	1616.58	15.7141	2383.3	95.036
								416.684	14.1459	383.32	10.4565	566.697	14.1396	633.324	20.0526	716.684	14.1217	883.2	30.0362	866.689	14.288	1133.32	40.2211	1016.71	14.5903	1383.33	50.9076	1166.7	14.5418	1633.32	60.7593	1318.37	14.9717	1881.65	71.5406	1468.37	15.7855	2131.63	84.156	1618.25	15.8516	2381.63	96.8272
								418.358	14.1702	381.642	10.0475	568.37	14.2696	631.63	20.419	718.36	14.5075	881.532	29.8642	868.364	14.7244	1131.64	39.9132	1018.38	14.6227	1381.63	50.7961	1168.38	14.8402	1631.65	62.1009	1320.03	15.5087	1879.98	72.6644	1470.02	15.5018	2129.98	83.025	1619.9	16.107	2379.97	95.9767
								420.013	14.6073	379.979	10.0649	570.024	14.3576	629.963	19.7821	720.012	14.3571	879.87	30.0357	870.018	14.6959	1129.99	39.9205	1020.04	15.0124	1379.99	49.978	1170.03	14.8002	1629.99	60.0368	1321.69	15.3941	1878.33	71.5347	1471.69	15.9958	2128.3	83.9642	1621.57	16.1245	2378.3	94.6954
								421.681	14.4075	378.315	9.85426	571.692	14.7599	628.307	19.9438	721.679	14.9093	878.208	29.4001	871.684	14.9128	1128.32	39.4905	1021.7	14.8089	1378.31	50.8411	1171.7	15.2989	1628.32	61.2771	1323.37	15.8098	1876.64	71.6436	1473.36	15.9281	2126.64	82.8554	1623.25	16.4568	2376.65	96.2239
								423.353	14.9252	376.638	9.50039	573.366	14.6366	626.628	19.7459	723.354	14.7473	876.554	29.7024	873.358	15.2598	1126.65	39.5893	1023.38	15.4086	1376.64	49.3526	1173.37	15.1659	1626.67	60.0697	1325.03	15.752	1875	71.7585	1475.02	16.2854	2124.97	83.0171	1624.91	16.4686	2374.97	94.0222
								425.014	14.7846	374.993	9.62213	575.025	15.0214	624.979	19.3056	725.014	15.1435	874.87	28.9078	875.017	15.1319	1125	39.4871	1025.04	15.1901	1374.98	50.3836	1175.03	15.5899	1624.99	60.495	1326.7	16.0199	1873.32	70.8252	1476.7	16.4516	2123.3	83.3359	1626.59	16.7853	2373.3	95.5247
								426.694	15.1538	373.312	9.05044	576.706	15.1096	623.295	19.6055	726.694	15.237	873.197	29.4737	876.698	15.4684	1123.31	38.9172	1026.72	15.5581	1373.3	49.2072	1176.71	15.5724	1623.32	60.0885	1328.35	16.1748	1871.67	71.5375	1478.35	16.4321	2121.65	82.1694	1628.23	16.9324	2371.64	94.1689
								428.34	15.3991	371.664	9.29048	578.35	15.1918	621.638	18.8604	728.339	15.211	871.539	28.7407	878.343	15.6741	1121.67	39.3769	1028.36	15.7029	1371.65	49.5556	1178.36	15.7004	1621.67	59.6564	1330.02	16.179	1870	70.3988	1480.02	16.9101	2119.97	83.1109	1629.91	17.0253	2369.97	94.7195
								430.011	15.2443	369.992	8.64206	580.021	15.5543	619.97	19.2144	730.009	15.6994	869.878	28.8885	880.014	15.7288	1119.99	38.5563	1030.03	15.7182	1369.97	49.4731	1180.03	16.0697	1619.99	60.0616	1331.7	16.5738	1868.32	70.8703	1481.7	16.6019	2118.31	81.6259	1631.59	17.2472	2368.3	94.3905
								431.691	15.8578	368.314	8.92889	581.7	15.4205	618.308	18.689	731.69	15.4156	868.203	28.6426	881.692	16.019	1118.32	39.0298	1031.71	16.2381	1368.31	48.7819	1181.71	15.939	1618.32	59.1435	1333.36	16.5887	1866.66	70.4027	1483.35	17.2849	2116.65	82.5046	1633.24	17.3532	2366.63	93.7516
								433.344	15.5143	366.649	8.41915	583.354	15.8487	616.641	18.8156	733.342	16.1329	866.535	28.3121	883.349	15.9302	1116.65	38.1182	1033.37	15.9262	1366.64	49.279	1183.36	16.3701	1616.65	59.8256	1335.03	16.8088	1864.99	69.8526	1485.03	17.0279	2114.99	81.482	1634.92	17.5068	2364.96	94.2858
								435.021	16.0536	364.976	8.37783	585.032	15.8359	614.993	18.4463	735.022	15.8408	864.863	28.3444	885.028	16.4322	1114.98	38.3285	1035.05	16.6152	1364.99	48.2812	1185.04	16.3313	1614.98	59.0997	1336.7	17.0688	1863.33	70.7481	1486.69	17.4341	2113.31	81.6362	1636.58	17.8339	2363.31	92.4284
								436.688	15.9847	363.321	8.1998	586.699	16.0615	613.308	18.3128	736.686	16.4136	863.208	28.086	886.69	16.1837	1113.32	38.3236	1036.71	16.2222	1363.31	48.8577	1186.7	16.6064	1613.33	58.9022	1338.37	17.0209	1861.65	69.0463	1488.36	17.6238	2111.63	81.9209	1638.25	17.7262	2361.63	93.9116
								438.357	16.265	361.641	7.8569	588.368	16.3496	611.645	18.2738	738.355	16.2841	861.539	28.0899	888.362	16.6119	1111.64	37.6526	1038.38	16.916	1361.65	48.1492	1188.37	16.7932	1611.66	58.9878	1340.04	17.3778	1859.97	69.7314	1490.03	17.5978	2109.96	80.3645	1639.92	18.1626	2359.97	92.3189
								440.025	16.5027	359.972	7.89949	590.037	16.2694	609.96	18.0018	740.026	16.4593	859.881	27.7704	890.028	16.7838	1109.98	38.2134	1040.05	16.6891	1359.97	48.1509	1190.04	16.7974	1609.99	58.2202	1341.7	17.4227	1858.32	69.4605	1491.69	17.9824	2108.31	82.0442	1641.58	18.0963	2358.31	92.6544
								441.685	16.4134	358.308	7.44391	591.697	16.7866	608.314	17.8932	741.685	16.747	858.219	27.6091	891.688	16.7859	1108.31	36.9966	1041.71	17.0019	1358.32	48.1598	1191.7	17.2451	1608.34	58.6103	1343.37	17.6014	1856.66	69.1182	1493.36	17.8917	2106.62	80.1057	1643.24	18.4672	2356.63	92.8258
								443.359	16.932	356.644	7.47483	593.368	16.5216	606.624	17.7233	743.354	16.6642	856.524	27.443	893.36	17.3196	1106.64	37.9277	1043.38	17.2071	1356.63	47.5281	1193.37	17.0737	1606.65	58.2226	1345.03	17.8425	1854.99	69.3163	1495.03	18.2618	2104.98	80.9837	1644.91	18.5821	2354.97	91.7267
								445.016	16.6464	354.985	7.08722	595.03	17.0326	604.975	17.4147	745.022	17.1007	854.876	27.2498	895.027	16.9338	1104.99	36.8493	1045.04	17.2416	1354.98	48.0751	1195.04	17.5618	1605	58.0069	1346.68	17.7386	1853.33	68.5062	1496.67	18.331	2103.31	80.2557	1646.56	18.5828	2353.29	93.0638
								446.666	17.2128	353.317	7.06047	596.677	17.0601	603.311	17.5415	746.67	17.0716	853.198	27.0947	896.672	17.6598	1103.32	37.4451	1046.69	17.5245	1353.31	47.3114	1196.69	17.5317	1603.33	58.0803	1348.36	18.4166	1851.66	69.371	1498.35	18.4797	2101.64	79.96	1648.24	19.0514	2351.64	90.813
								448.344	17.1452	351.665	6.77751	598.357	17.252	601.628	17.0612	748.344	17.3248	851.542	27.1375	898.349	17.3917	1101.67	36.7553	1048.37	17.6296	1351.63	47.2703	1198.36	17.6882	1601.65	57.1421	1350.01	17.8215	1849.99	67.5855	1500.01	18.7999	2099.98	80.1957	1649.89	18.78	2349.97	92.6532
								450.003	17.3527	349.982	6.61075	600.013	17.3677	599.986	17.1147	750.001	17.4819	849.875	26.5316	900.005	17.9803	1099.99	36.7601	1050.02	17.8809	1349.99	47.2866	1200.02	18.0168	1599.99	58.0382	1351.69	18.6724	1848.32	68.8922	1501.68	18.7604	2098.3	79.1657	1651.57	19.4236	2348.29	90.8817
								451.678	17.7029	348.31	6.43028	601.688	17.5761	598.306	16.8072	751.677	17.6265	848.194	27.0591	901.682	17.8242	1098.31	36.7262	1051.7	18.0072	1348.31	46.6176	1201.69	17.855	1598.31	56.7661	1353.36	18.3933	1846.66	67.2364	1503.35	19.0833	2096.66	80.0512	1653.24	19.2377	2346.64	91.2085
								453.349	17.5644	346.65	6.21577	603.358	17.7422	596.658	16.674	753.346	17.8318	846.543	26.1193	903.351	17.9237	1096.65	36.1449	1053.37	18.1414	1346.65	47.091	1203.36	18.4612	1596.67	57.3425	1355.02	18.8146	1844.99	68.1345	1505.01	19.0765	2094.98	78.9545	1654.9	19.5738	2344.97	91.3112
								455.007	18.035	344.987	5.9269	605.021	17.8978	594.982	16.5767	755.009	18.0418	844.869	26.56	905.012	18.3642	1094.99	36.4868	1055.03	18.2243	1344.99	45.9984	1205.03	18.1689	1594.99	56.5321	1356.7	18.9664	1843.31	68.1029	1506.7	19.3395	2093.31	79.5493	1656.59	19.6769	2343.3	89.9947
								456.694	17.8719	343.307	5.82453	606.702	17.9929	593.299	16.2616	756.688	18.0931	843.215	25.9019	906.694	18.1713	1093.31	36.0721	1056.71	18.4674	1343.3	46.8604	1206.71	18.7122	1593.33	56.6242	1358.36	18.8936	1841.65	67.2646	1508.35	19.5279	2091.64	79.0087	1658.24	19.8022	2341.63	91.7821
								458.35	18.3605	341.645	5.53676	608.36	18.3549	591.642	16.4923	758.35	18.3936	841.538	26.2378	908.351	18.6749	1091.64	36.0191	1058.37	18.5427	1341.65	46.0152	1208.36	18.6513	1591.66	56.6708	1360.04	19.381	1839.98	67.6236	1510.03	19.5486	2089.97	78.5346	1659.91	20.1278	2339.98	89.273
								460.023	18.3065	339.972	5.45124	610.039	18.2099	589.967	15.9061	760.026	18.2594	839.885	25.8155	910.024	18.5768	1089.98	35.7458	1060.04	18.9418	1339.98	46.1386	1210.04	18.8098	1590.01	56.1484	1361.69	19.1203	1838.32	66.6655	1511.69	19.8965	2088.32	79.0658	1661.58	20.0294	2338.31	91.0563
								461.682	18.4966	338.322	5.18145	611.694	18.722	588.313	16.0314	761.683	18.9294	838.212	25.5487	911.687	18.8985	1088.32	35.5656	1061.7	18.675	1338.31	45.9859	1211.7	19.194	1588.33	56.5294	1363.37	19.8467	1836.66	67.1263	1513.36	19.988	2086.63	77.9342	1663.25	20.5421	2336.63	89.0506
								463.356	18.7447	336.647	4.95513	613.368	18.5986	586.629	15.6712	763.357	18.5911	836.542	25.8337	913.358	18.9299	1086.65	35.44	1063.38	19.3801	1336.65	45.4393	1213.37	19.0247	1586.66	55.622	1365.03	19.398	1834.99	66.366	1515.03	20.1308	2084.96	78.568	1664.92	20.4325	2334.96	90.0791
								465.024	18.7556	334.987	4.83095	615.035	18.8321	584.961	15.5094	765.02	19.1447	834.867	24.9297	915.027	19.2172	1084.99	35.3414	1065.05	19.0307	1334.97	45.8488	1215.04	19.4748	1584.99	55.9293	1366.68	19.9892	1833.33	66.6511	1516.68	20.3061	2083.3	77.5218	1666.56	20.5802	2333.3	89.3448
								466.671	19.0136	333.329	4.45587	616.683	19.1478	583.306	15.4723	766.672	18.9544	833.207	25.6481	916.675	19.3752	1083.33	34.9307	1066.69	19.4732	1333.31	44.9752	1216.69	19.3475	1583.33	55.414	1368.36	20.0205	1831.64	66.1609	1518.35	20.2867	2081.63	77.9036	1668.24	20.9897	2331.62	89.0797
								468.347	19.1461	331.646	4.41224	618.36	18.9347	581.635	15.1413	768.349	19.3033	831.529	24.6394	918.353	19.4111	1081.64	35.1829	1068.37	19.503	1331.64	45.4151	1218.37	19.7402	1581.65	55.0109	1370.03	20.1677	1829.99	66.0604	1520.02	20.7689	2079.97	77.5281	1669.91	20.7436	2329.97	89.1095
								470.014	19.272	329.983	4.00443	620.023	19.6352	579.97	15.1531	770.012	19.5024	829.877	25.1227	920.02	19.6363	1079.99	34.5575	1070.04	19.7139	1329.97	44.9229	1220.03	19.7637	1579.99	55.4053	1371.68	20.4569	1828.32	65.8727	1521.68	20.6465	2078.31	77.0978	1671.57	21.3293	2328.3	88.9889
								471.673	19.4898	328.306	3.97011	621.683	19.2384	578.306	14.9264	771.671	19.4027	828.202	24.5446	921.677	19.9294	1078.31	34.8761	1071.69	20.0085	1328.32	44.8804	1221.69	19.9765	1578.32	54.9646	1373.37	20.5605	1826.65	65.8531	1523.36	20.9618	2076.66	77.0906	1673.25	21.1128	2326.63	88.1709
								473.359	19.5556	326.645	3.62217	623.371	20.0222	576.647	14.7443	773.358	19.9802	826.535	24.5048	923.362	19.79	1076.65	34.2166	1073.38	19.8384	1326.64	44.6309	1223.37	20.286	1576.65	54.9184	1375.02	20.6881	1824.99	65.4309	1525.01	21.1158	2074.97	76.9238	1674.9	21.6485	2324.98	89.0127
								475.006	19.944	324.99	3.44226	625.018	19.551	574.973	14.6305	775.005	19.6942	824.884	24.4361	925.012	20.3786	1074.99	34.3823	1075.03	20.4476	1324.98	44.5119	1225.02	20.211	1575.01	54.8676	1376.71	20.7798	1823.31	65.7204	1526.7	21.0639	2073.3	76.5128	1676.59	21.5738	2323.3	87.6764
								476.698	19.8782	323.305	3.26992	626.71	20.1846	573.299	14.2304	776.698	20.3127	823.197	24.0451	926.702	20.105	1073.31	34.2327	1076.72	20.1703	1323.32	44.2391	1226.71	20.5408	1573.32	54.3344	1378.35	20.8991	1821.66	64.5281	1528.34	21.6861	2071.64	76.6423	1678.23	21.7119	2321.65	88.2667
								478.336	20.2294	321.656	2.9344	628.351	20.1619	571.641	14.4513	778.337	20.1597	821.556	24.3194	928.341	20.5148	1071.66	33.7092	1078.36	20.6929	1321.64	44.3058	1228.36	20.5628	1571.68	54.8086	1380.03	21.1871	1819.99	65.282	1530.02	21.2922	2069.97	76.0485	1679.91	22.1386	2319.97	87.6827
								480.015	20.3455	319.978	2.83465	630.027	20.2002	569.973	13.9293	780.016	20.4389	819.88	23.7722	930.018	20.6788	1069.98	33.9944	1080.04	20.6036	1319.99	43.7298	1230.03	20.7178	1570	53.3954	1381.71	21.2926	1818.33	64.5657	1531.7	21.9661	2068.3	76.5009	1681.59	21.9245	2318.3	87.4639
								481.693	20.2671	318.326	2.4784	631.706	20.7624	568.296	14.0489	781.694	20.6841	818.209	23.8463	931.698	20.6414	1068.32	33.1367	1081.72	20.8209	1318.3	44.1364	1231.71	21.0762	1568.33	54.6166	1383.36	21.4969	1816.65	64.4928	1533.35	21.6476	2066.63	75.6659	1683.24	22.3719	2316.63	87.8205
								483.345	20.8171	316.649	2.28621	633.355	20.4153	566.63	13.6854	783.347	20.6697	816.541	23.6606	933.35	21.1967	1066.65	33.8528	1083.37	21.1387	1316.65	43.2658	1233.36	20.9728	1566.66	53.015	1385.03	21.7116	1815.01	64.4109	1535.02	22.1298	2064.97	75.6015	1684.91	22.32	2314.96	86.3454
								485.015	20.5121	315	2.06664	635.03	21.1021	564.967	13.5749	785.016	21.0832	814.867	23.4271	935.023	20.7939	1065	32.9734	1085.04	21.018	1314.97	43.6799	1235.03	21.3973	1564.98	54.1781	1386.68	21.7161	1813.33	63.5552	1536.68	22.2138	2063.31	75.5254	1686.56	22.6321	2313.31	88.169
								486.669	21.0997	313.322	1.744	636.683	20.85	563.306	13.4918	786.671	20.9121	813.209	23.3072	936.675	21.5984	1063.33	33.1604	1086.69	21.4953	1313.31	43.1426	1236.69	21.3294	1563.34	53.1191	1388.36	22.1829	1811.65	64.9811	1538.35	22.1362	2061.64	74.7282	1688.24	22.7838	2311.63	85.1375
								488.348	20.9224	311.647	1.60662	638.359	21.2974	561.636	13.0423	788.347	21.3498	811.534	22.9446	938.35	21.1776	1061.65	33.1615	1088.37	21.293	1311.65	43.0537	1238.37	21.6289	1561.65	53.2654	1390.03	21.8677	1809.98	63.0711	1540.03	22.8683	2059.98	75.774	1689.92	22.8216	2309.96	88.2442
								490.023	21.323	309.967	1.27121	640.031	21.2466	559.976	13.3207	790.02	21.4074	809.864	23.0436	940.025	21.7316	1059.98	32.5777	1090.04	21.679	1309.97	43.1953	1240.04	21.8157	1559.98	53.3867	1391.7	22.4571	1808.32	64.435	1541.69	22.3875	2058.32	73.9403	1691.58	23.0744	2308.29	85.2558
								491.686	21.4065	308.321	1.12358	641.696	21.4216	558.319	12.619	791.684	21.4359	808.2	22.7924	941.689	21.6933	1058.32	32.9327	1091.71	21.8496	1308.33	42.1547	1241.7	21.7684	1558.32	52.3395	1393.37	22.2412	1806.64	62.6305	1543.36	23.029	2056.64	75.5108	1693.25	23.2242	2306.62	86.7585
								493.359	21.4646	306.642	0.77618	643.369	21.7701	556.633	12.9139	793.355	21.9091	806.531	22.5821	943.36	21.7961	1056.64	32.1374	1093.38	21.8436	1306.63	43.2603	1243.37	22.2552	1556.66	53.2158	1395.03	22.7701	1804.99	63.5752	1545.02	22.8778	2054.97	73.9552	1694.91	23.3182	2304.97	85.9349
								495.013	21.8851	304.985	0.513384	645.026	21.7211	554.973	12.4712	795.014	21.5882	804.873	22.606	945.019	22.2282	1054.99	32.5148	1095.04	22.3939	1304.98	41.6513	1245.03	21.9825	1555	51.957	1396.69	22.8046	1803.32	62.9927	1546.68	23.2186	2053.31	74.4834	1696.57	23.6739	2303.29	85.4468
								496.673	21.7167	303.315	0.367714	646.684	22.0262	553.305	12.4052	796.673	22.3073	803.209	22.0656	946.678	21.9764	1053.31	31.9567	1096.7	22.148	1303.31	42.9162	1246.69	22.5239	1553.33	52.8274	1398.37	22.7474	1801.65	62.5981	1548.37	23.3703	2051.63	74.1085	1698.25	23.5333	2301.65	86.2633
								498.361	22.2176	301.641	-0.0627207	648.37	22.0946	551.639	12.2183	798.358	21.9775	801.542	22.2396	948.363	22.5576	1051.65	31.9814	1098.38	22.6716	1301.63	41.6583	1248.38	22.4409	1551.67	51.7321	1400.03	23.4064	1799.99	62.8498	1550.02	23.4325	2049.98	73.3422	1699.91	24.0916	2299.96	84.4485
								500.014	22.1525	299.995	-0.126974	650.025	22.2493	549.977	11.9897	800.016	22.4312	799.877	21.8814	950.019	22.4473	1050	31.8988	1100.04	22.5409	1299.99	41.9	1250.03	22.6677	1549.99	52.119	1401.7	22.9356	1798.32	62.026	1551.7	23.7578	2048.3	74.3787	1701.59	23.9026	2298.3	85.7925
												651.704	22.5736	548.294	11.9222	801.688	22.5034	798.21	21.8253	951.697	22.6861	1048.32	31.3634	1101.72	22.8162	1298.31	41.8017	1251.71	22.9809	1548.32	51.7751	1403.35	23.4967	1796.67	62.7145	1553.35	23.6888	2046.64	72.6116	1703.23	24.222	2296.64	84.2246
												653.353	22.5863	546.646	11.5941	803.342	22.5458	796.536	21.6398	953.345	22.9718	1046.67	31.8258	1103.36	22.9856	1296.65	41.2233	1253.36	22.9024	1546.66	51.6408	1405.03	23.3529	1795	61.631	1555.01	24.1012	2044.98	73.9986	1704.91	24.4434	2294.97	85.1893
												655.025	22.8527	544.974	11.6026	805.013	23.1247	794.881	21.3326	955.015	22.8896	1044.99	31.0189	1105.04	23.0203	1294.98	41.7545	1255.03	23.421	1544.98	51.3708	1406.69	23.7437	1793.32	61.9006	1556.69	24.0518	2043.31	72.8566	1706.58	24.3839	2293.29	84.2508
												656.692	22.9807	543.312	11.2228	806.682	22.6519	793.197	21.5034	956.684	23.3924	1043.32	31.2712	1106.71	23.3597	1293.31	40.6538	1256.7	23.1657	1543.32	51.1277	1408.36	23.9725	1791.65	61.7853	1558.35	24.2263	2041.64	73.3848	1708.24	24.9066	2291.63	84.2192
												658.356	23.0484	541.638	11.1452	808.348	23.617	791.537	20.9948	958.348	23.2222	1041.65	30.9833	1108.37	23.1799	1291.64	41.4215	1258.36	23.546	1541.65	50.9388	1410.04	23.847	1789.98	61.3208	1560.03	24.5816	2040	72.6209	1709.92	24.4328	2289.96	84.4579
												660.041	23.4713	539.988	11.0369	810.03	22.995	789.867	21.1305	960.033	23.548	1039.98	30.6339	1110.05	23.7517	1290	40.5588	1260.05	23.6047	1539.98	50.4605	1411.69	24.4371	1788.33	61.5172	1561.68	24.4412	2038.31	72.3171	1711.57	25.2199	2288.3	83.5085
												661.688	23.2573	538.31	10.7663	811.676	23.6435	788.208	20.8024	961.682	23.7494	1038.33	30.7819	1111.7	23.5869	1288.32	40.7635	1261.69	23.5583	1538.33	50.6302	1413.37	24.1744	1786.64	61.0189	1563.36	24.745	2036.65	72.5689	1713.25	24.8636	2286.63	83.7111
												663.365	23.9192	536.635	10.6745	813.354	23.4602	786.548	20.5947	963.36	23.7439	1036.65	30.1753	1113.38	23.9167	1286.65	40.4332	1263.37	24.1804	1536.65	51.004	1415.03	24.7066	1784.98	60.8118	1565.03	24.9036	2034.95	71.5401	1714.92	25.4139	2284.97	83.5394
												665.031	23.5992	534.959	10.5974	815.02	23.9217	784.877	20.5441	965.024	24.2188	1034.97	30.7034	1115.04	24.1791	1284.97	40.2938	1265.04	23.8211	1534.99	49.8304	1416.7	24.6244	1783.32	60.9943	1566.69	24.9988	2033.32	72.4238	1716.58	25.5593	2283.32	83.077
												666.697	24.0489	533.31	10.2173	816.684	23.9156	783.225	20.2207	966.692	23.9052	1033.31	29.9581	1116.71	24.1281	1283.31	40.1071	1266.7	24.6444	1533.34	50.4206	1418.38	24.6171	1781.64	60.2188	1568.37	25.402	2031.63	71.5167	1718.25	25.4181	2281.63	83.419
												668.374	24.1535	531.632	10.2482	818.363	24.0532	781.529	20.4683	968.363	24.5456	1031.64	30.1029	1118.38	24.5208	1281.63	39.9633	1268.38	24.2276	1531.64	50.5335	1420.02	25.2	1779.99	60.784	1570.02	25.2132	2029.97	71.5581	1719.9	26.0609	2279.97	81.9782
												670.024	24.1894	529.968	9.80036	820.01	24.3911	779.867	19.7099	970.015	24.3763	1029.98	29.8324	1120.04	24.6018	1279.98	39.6535	1270.03	24.7876	1530	48.9118	1421.69	24.8844	1778.32	59.9741	1571.68	25.8158	2028.31	71.9167	1721.57	25.6579	2278.29	83.4385
												671.687	24.4811	528.304	9.91274	821.673	24.4494	778.206	19.9141	971.679	24.7453	1028.32	29.6339	1121.7	24.6277	1278.31	39.8937	1271.69	24.6967	1528.32	50.3757	1423.35	25.5311	1776.67	60.5781	1573.35	25.5367	2026.63	70.7861	1723.23	26.3746	2276.63	81.8307
												673.351	24.5394	526.627	9.44891	823.337	24.562	776.532	19.777	973.341	24.7732	1026.67	29.6139	1123.36	24.9097	1276.64	39.2298	1273.36	24.8482	1526.66	48.7595	1425.02	25.3049	1774.99	59.2676	1575.01	26.0312	2024.99	71.3291	1724.9	25.9513	2274.97	82.396
												675.018	24.902	524.982	9.51258	825.006	24.7928	774.875	19.3657	975.01	24.8981	1024.99	29.1842	1125.03	24.8371	1274.99	39.4443	1275.02	25.3511	1525	49.3384	1426.69	25.7709	1773.31	59.8657	1576.69	25.958	2023.3	70.5722	1726.58	26.4686	2273.29	82.2387
												676.695	24.9231	523.303	9.22425	826.684	24.8448	773.196	19.5167	976.686	25.3805	1023.31	29.2553	1126.7	25.3853	1273.3	38.95	1276.7	24.9934	1523.32	48.7333	1428.36	25.7216	1771.66	59.6055	1578.35	26.0565	2021.65	70.3938	1728.24	26.5747	2271.64	81.4263
												678.358	25.0119	521.655	8.97955	828.346	25.1567	771.544	18.9697	978.35	25.0645	1021.65	28.9105	1128.36	25.129	1271.66	38.9936	1278.36	25.7244	1521.66	49.6255	1430.04	25.8647	1769.99	58.8668	1580.03	26.5767	2019.99	70.447	1729.91	26.5506	2269.96	82.4403
												680.031	25.436	519.979	8.99031	830.025	25.4157	769.874	19.2574	980.026	25.6351	1019.99	28.8623	1130.05	25.6776	1269.99	38.9826	1280.04	25.372	1519.99	48.557	1431.7	26.2559	1768.31	59.4822	1581.69	26.2494	2018.3	69.9096	1731.59	27.0817	2268.31	80.8712
												681.702	25.2137	518.303	8.52588	831.688	25.2006	768.21	18.6708	981.693	25.5148	1018.31	28.7296	1131.71	25.6037	1268.32	38.326	1281.7	25.8382	1518.32	48.4262	1433.36	25.9901	1766.65	58.7253	1583.35	26.8147	2016.64	70.5382	1733.24	26.9229	2266.64	81.4769
												683.358	25.8685	516.64	8.65537	833.349	25.8678	766.545	18.8744	983.35	25.7204	1016.65	28.4374	1133.37	25.6636	1266.65	38.848	1283.36	25.8597	1516.66	48.8799	1435.04	26.5127	1764.98	58.7268	1585.03	26.6566	2014.97	69.0258	1734.92	27.2651	2264.99	80.6024
												685.038	25.6217	514.967	8.17766	835.028	25.4924	764.897	18.5156	985.03	25.9328	1014.98	28.5074	1135.05	26.297	1264.97	37.8989	1285.04	26.0174	1515.01	47.1335	1436.69	26.394	1763.32	58.3762	1586.68	27.0177	2013.31	70.2532	1736.57	27.2862	2263.3	81.1223
												686.688	25.8976	513.309	8.20511	836.678	26.3076	763.205	18.29	986.68	26.0285	1013.32	28.0949	1136.7	25.846	1263.32	38.3706	1286.69	26.1869	1513.33	48.6548	1438.37	26.8228	1761.65	58.4172	1588.37	27.0963	2011.64	69.0684	1738.26	27.4052	2261.63	80.4164
												688.372	26.2722	511.633	7.91925	838.358	25.6135	761.544	18.3208	988.363	26.3108	1011.65	27.9152	1138.38	26.6325	1261.64	37.7674	1288.38	26.3744	1511.66	47.6283	1440.02	26.9079	1759.99	58.1645	1590.02	27.1111	2009.95	69.409	1739.91	27.8535	2259.96	80.4078
												690.024	25.9676	509.962	7.65751	840.012	26.6035	759.861	17.8683	990.019	26.4362	1009.99	28.0132	1140.03	26.1787	1259.97	37.8527	1290.03	26.5893	1509.98	47.683	1441.69	27.0623	1758.34	57.911	1591.68	27.6524	2008.31	69.2716	1741.57	27.4925	2258.3	80.4855
												691.687	26.6395	508.299	7.60459	841.676	26.2754	758.215	18.0759	991.679	26.4954	1008.33	27.5058	1141.7	26.8405	1258.31	37.7006	1291.69	26.8247	1508.33	47.3505	1443.36	27.2106	1756.64	57.9814	1593.36	27.4281	2006.64	68.4889	1743.24	28.3533	2256.62	80.0099
												693.362	26.1991	506.633	7.23157	843.35	26.5701	756.52	17.6303	993.354	26.8151	1006.64	27.7785	1143.37	26.6255	1256.63	37.2659	1293.37	26.6731	1506.65	47.3258	1445.03	27.3212	1754.99	57.3851	1595.02	27.829	2004.98	68.815	1744.9	27.8923	2254.97	79.7221
												695.024	27.1074	504.974	7.25495	845.013	26.9813	754.879	17.6972	995.015	26.7656	1004.99	27.1743	1145.04	26.912	1254.98	37.5364	1295.03	27.1856	1504.99	47.2468	1446.69	27.5053	1753.32	57.1396	1596.68	28.0978	2003.31	68.3312	1746.56	28.3278	2253.3	80.2714
												696.685	26.6302	503.307	6.89729	846.673	26.7606	753.209	17.3535	996.678	27.2156	1003.31	27.3918	1146.7	27.3161	1253.31	36.9354	1296.69	27.0865	1503.33	46.7559	1448.37	27.715	1751.65	57.694	1598.36	27.8465	2001.65	68.3095	1748.25	28.5157	2251.63	78.6143
												698.367	27.1975	501.656	6.76448	848.354	27.4543	751.532	17.1798	998.359	27.0317	1001.65	27.0255	1148.38	27.0274	1251.66	36.9711	1298.37	27.3932	1501.65	47.0784	1450.02	27.5508	1749.99	56.4629	1600.01	28.6163	1999.98	68.2758	1749.91	28.4475	2249.97	80.1544
												700.024	27.1842	499.972	6.65274	850.012	26.9468	749.886	17.1788	1000.01	27.5238	999.994	26.8992	1150.03	27.7761	1249.97	36.8307	1300.03	27.5873	1500.01	46.4209	1451.7	28.3654	1748.31	57.4495	1601.7	28.0394	1998.31	67.7564	1751.59	28.9937	2248.29	78.6185
												701.703	27.1176	498.302	6.3082	851.69	27.655	748.206	16.8049	1001.69	27.5445	998.308	26.8999	1151.71	27.4942	1248.3	36.3218	1301.71	27.5241	1498.32	46.0744	1453.35	27.9792	1746.66	56.078	1603.34	28.9208	1996.65	67.9997	1753.23	28.7131	2246.65	79.2
												703.347	27.7268	496.64	6.27739	853.337	27.2747	746.557	16.8348	1003.34	27.4116	996.657	26.2945	1153.36	27.7571	1246.64	36.7949	1303.36	28.1645	1496.67	46.5952	1455.03	28.4454	1744.99	56.8017	1605.03	28.3493	1994.98	67.1343	1754.92	29.2524	2244.97	78.702
												705.038	27.4663	494.973	5.86942	855.026	27.9053	744.883	16.5472	1005.03	28.3117	994.982	26.7157	1155.05	27.9485	1244.98	36.0885	1305.04	27.6818	1495	45.5754	1456.69	28.5404	1743.33	55.8947	1606.69	29.1713	1993.3	67.4115	1756.58	29.1252	2243.31	78.352
												706.693	28.1518	493.298	5.88713	856.684	27.9624	743.2	16.3891	1006.69	27.6716	993.326	26.0954	1156.7	27.9693	1243.31	36.2518	1306.7	28.5114	1493.32	46.2684	1458.36	28.5309	1741.65	56.1383	1608.35	28.9925	1991.64	67.3275	1758.25	29.495	2241.64	78.6903
												708.362	27.8751	491.634	5.51215	858.352	27.9756	741.539	16.3213	1008.36	28.4995	991.653	26.2688	1158.37	28.4317	1241.64	35.8449	1308.37	27.8787	1491.66	45.4756	1460.04	28.9268	1740	56.5073	1610.03	29.0475	1989.97	66.7408	1759.92	29.6482	2239.96	77.2101
												710.04	28.1813	489.962	5.36224	860.027	28.433	739.873	16.0026	1010.03	28.1798	989.998	26.0658	1160.05	28.1463	1239.97	35.6414	1310.04	28.7366	1489.99	45.7622	1461.68	28.7185	1738.33	55.094	1611.68	29.7886	1988.31	67.529	1761.56	29.6014	2238.31	79.0675
												711.68	28.2258	488.312	5.23324	861.67	28.3692	738.212	16.0777	1011.67	28.604	988.328	25.5461	1161.69	28.8765	1238.32	35.9244	1311.69	28.6275	1488.32	45.0969	1463.37	29.3901	1736.66	56.4905	1613.36	29.0276	1986.64	65.6008	1763.25	29.9183	2236.62	76.3497
												713.367	28.4039	486.636	4.83183	863.356	28.5486	736.536	15.6438	1013.36	28.6043	986.651	25.879	1163.38	28.487	1236.64	35.0299	1313.37	28.6085	1486.66	45.282	1465.02	29.0702	1734.98	54.6129	1615.01	30.024	1984.98	67.2881	1764.9	30.1879	2234.96	78.3117
												715.023	28.6504	484.976	4.86012	865.01	28.6959	734.857	15.7211	1015.01	28.6151	984.977	25.2497	1165.03	29.0444	1234.98	35.6593	1315.03	29.2074	1484.98	45.2409	1466.7	29.6174	1733.32	55.9092	1616.69	29.5927	1983.32	65.2262	1766.58	30.0201	2233.29	76.5612
												716.701	28.775	483.318	4.39422	866.687	28.8241	733.205	15.3881	1016.69	29.2713	983.318	25.4622	1166.71	29.2133	1233.33	34.67	1316.7	28.7665	1483.32	44.527	1468.37	29.5831	1731.64	54.722	1618.36	30.1652	1981.63	66.7692	1768.25	30.6044	2231.62	77.2491
												718.367	28.9207	481.633	4.38249	868.358	29.2133	731.539	15.2093	1018.36	28.8353	981.647	25.0288	1168.38	29.0263	1231.64	35.3371	1318.37	29.5758	1481.66	45.2534	1470.03	29.5221	1729.99	55.0386	1620.02	30.0978	1979.98	65.4779	1769.91	30.2476	2229.97	77.273
												720.023	29.2675	479.972	4.02058	870.014	29.0543	729.87	15.2186	1020.02	29.6415	979.988	24.8313	1170.04	29.6765	1229.98	34.545	1320.03	29.2396	1479.98	44.1332	1471.69	30.2223	1728.32	54.4248	1621.69	30.311	1978.3	65.6665	1771.57	30.9134	2228.3	76.2084
												721.692	29.1248	478.296	3.87704	871.679	29.6469	728.211	14.7654	1021.69	29.3878	978.312	24.9107	1171.7	29.3565	1228.3	34.5747	1321.7	29.8275	1478.33	44.3432	1473.36	29.8286	1726.65	54.368	1623.35	30.5274	1976.64	65.8711	1773.24	30.6727	2226.65	76.9484
												723.357	29.5841	476.636	3.59496	873.345	29.457	726.545	14.8226	1023.35	29.6733	976.647	24.5095	1173.37	29.8067	1226.65	34.7165	1323.36	29.5722	1476.66	44.029	1475.03	30.5016	1725	54.5968	1625.02	30.5989	1974.98	64.4769	1774.91	31.1329	2224.97	75.7684
												725.023	29.4493	474.977	3.41291	875.012	29.6965	724.871	14.5801	1025.01	30.0349	974.998	24.7827	1175.04	29.7777	1224.98	33.9399	1325.03	29.8412	1474.99	43.8767	1476.71	30.2926	1723.31	53.6738	1626.7	30.8659	1973.3	65.6891	1776.59	31.1953	2223.29	76.7896
												726.706	29.8229	473.294	3.24736	876.697	30.1089	723.205	14.406	1026.7	29.7718	973.315	24.0365	1176.72	30.0373	1223.3	34.3832	1326.71	30.2851	1473.33	43.8449	1478.35	30.6835	1721.67	54.2786	1628.34	30.8643	1971.65	64.2949	1778.23	31.1119	2221.63	75.5188
												728.348	29.9911	471.645	2.94671	878.335	29.8315	721.539	14.325	1028.34	30.4154	971.67	24.2887	1178.36	30.0954	1221.65	33.6035	1328.35	30.1388	1471.65	43.6854	1480.02	30.7564	1719.99	53.7836	1630.02	31.0772	1969.98	65.3807	1779.91	31.927	2219.97	76.2679
												730.024	29.8651	469.969	2.71184	880.012	30.5388	719.879	14.0631	1030.01	30.083	969.991	24.0802	1180.03	30.4158	1219.98	33.9024	1330.03	30.4765	1470	43.4914	1481.69	30.5946	1718.33	53.4227	1631.68	31.3272	1968.31	63.9137	1781.57	31.0923	2218.29	75.4483
												731.692	30.5624	468.316	2.50281	881.676	30.2835	718.199	14.0316	1031.68	30.6736	968.32	23.8755	1181.7	30.6675	1218.32	33.4625	1331.69	30.5628	1468.31	43.3826	1483.36	31.3898	1716.65	53.5866	1633.35	31.4349	1966.64	64.6319	1783.24	32.2319	2216.62	75.0841
												733.358	30.0427	466.638	2.19576	883.347	30.7384	716.53	13.6668	1033.35	30.6921	966.653	23.7473	1183.37	30.6352	1216.64	33.4793	1333.36	30.529	1466.66	42.9925	1485.04	30.9498	1714.98	53.2066	1635.03	31.4672	1964.99	64.0045	1784.92	31.6654	2214.96	75.0937
												735.039	31.0278	464.988	2.00345	885.027	30.5385	714.869	13.64	1035.03	30.7387	964.982	23.4346	1185.05	30.6762	1215	33.3655	1335.04	31.1433	1464.99	43.1178	1486.7	31.7135	1713.34	52.9496	1636.69	31.9289	1963.31	63.6872	1786.58	32.3001	2213.3	74.8614
												736.695	30.4657	463.31	1.7661	886.683	31.0947	713.207	13.4757	1036.68	31.3527	963.324	23.504	1186.7	31.1138	1213.32	33.0618	1336.7	30.9297	1463.33	42.344	1488.38	31.3825	1711.65	53.0199	1638.37	31.6238	1961.64	63.8442	1788.26	32.2491	2211.64	74.444
												738.376	31.0929	461.637	1.49836	888.36	31.1523	711.538	13.1025	1038.37	30.9546	961.646	22.9817	1188.38	30.9376	1211.65	33.1021	1338.38	31.6432	1461.66	42.9593	1490.02	31.6477	1709.97	52.6589	1640.01	32.4354	1959.96	63.357	1789.91	32.3132	2209.97	75.0001
												740.02	31.1061	459.957	1.3263	890.01	31.0872	709.878	13.3528	1040.01	31.4778	959.976	23.0835	1190.03	31.4496	1209.97	32.7879	1340.02	31.0288	1459.99	42.3805	1491.7	31.9585	1708.31	52.7578	1641.69	31.8202	1958.31	63.5765	1791.58	32.9493	2208.32	73.7168
												741.701	31.0586	458.309	0.933955	891.686	31.6022	708.219	12.7086	1041.69	31.4435	958.314	22.8359	1191.71	31.3875	1208.31	32.5655	1341.7	31.728	1458.34	42.2365	1493.38	31.8264	1706.64	52.0811	1643.37	32.7872	1956.63	63.3287	1793.25	32.4305	2206.63	74.6073
												743.374	31.72	456.632	0.84777	893.362	31.4636	706.533	12.9932	1043.37	31.6632	956.642	22.7324	1193.38	31.6499	1206.64	32.6534	1343.38	31.6038	1456.64	42.4734	1495.02	32.3456	1704.99	52.5958	1645.02	32.3216	1954.97	62.9677	1794.9	33.1706	2204.97	73.7372
												745.022	31.3153	454.972	0.376534	895.011	31.7847	704.87	12.3823	1045.01	31.863	954.986	22.6581	1195.03	31.9611	1204.98	32.2056	1345.03	31.6332	1455	41.6276	1496.68	32.0621	1703.32	51.7745	1646.68	32.7426	1953.31	62.763	1796.56	32.8081	2203.3	73.8817
												746.684	31.9892	453.306	0.376446	896.674	32.1154	703.206	12.5433	1046.67	31.8917	953.322	22.453	1196.69	31.7787	1203.31	32.2431	1346.69	32.1171	1453.33	42.2554	1498.35	32.8034	1701.67	51.794	1648.34	33.018	1951.63	62.8074	1798.23	33.4307	2201.63	73.345
												748.352	31.7459	451.631	-0.0935783	898.34	31.9721	701.535	12.2643	1048.35	32.2679	951.657	22.1395	1198.36	32.5902	1201.64	31.9683	1348.36	31.9125	1451.65	41.0468	1500.02	32.6104	1699.99	51.9276	1650.01	32.7209	1949.98	62.212	1799.9	33.4127	2199.97	72.9695
												750	32.003	449.986	-0.227391	900.005	32.5034	699.873	11.9779	1050.01	32.3758	949.991	22.3344	1200.03	31.7421	1199.99	31.7051	1350.02	32.6588	1450	41.8223	1501.7	32.7743	1698.31	51.1461	1651.69	33.5356	1948.3	62.7846	1801.58	33.4943	2198.29	73.8983
																901.683	32.3281	698.194	12.0906	1051.69	32.5107	948.326	21.7174	1201.71	33.0229	1198.31	31.9316	1351.7	32.3288	1448.32	40.9947	1503.36	33.1197	1696.66	51.608	1653.35	32.9025	1946.66	61.5661	1803.24	33.5847	2196.64	72.2314
																903.344	32.7267	696.545	11.5088	1053.35	32.6933	946.648	21.9179	1203.37	32.2244	1196.66	31.2119	1353.36	32.9595	1446.66	41.1823	1505.04	33.0541	1694.99	50.7472	1655.03	33.7897	1944.98	62.8521	1804.92	34.0264	2194.97	73.5788
																905.024	32.7625	694.875	11.8022	1055.03	32.5653	944.994	21.4351	1205.05	32.9591	1194.98	31.7212	1355.04	32.6369	1444.99	40.9888	1506.7	33.295	1693.31	51.2356	1656.69	33.3991	1943.31	60.8677	1806.58	34.0755	2193.3	72.0003
																906.69	32.9295	693.217	11.255	1056.69	33.3431	943.309	21.6077	1206.71	33.0475	1193.31	31.0386	1356.7	32.9796	1443.32	40.5289	1508.36	33.5526	1691.65	50.5352	1658.36	33.9104	1941.64	62.1551	1808.24	34.2581	2191.64	72.6767
																908.345	33.4002	691.538	11.3739	1058.35	32.888	941.651	21.2612	1208.37	33.0589	1191.65	31.1339	1358.36	33.1347	1441.66	41.0131	1510.03	33.5738	1689.98	50.7339	1660.03	33.9902	1939.97	60.9381	1809.92	34.1623	2189.99	72.1348
																910.02	32.8574	689.89	10.999	1060.02	33.3695	939.978	21.0287	1210.04	33.5049	1189.97	30.7861	1360.04	33.2053	1440.01	40.1485	1511.69	34.0043	1688.33	50.6811	1661.68	34.0588	1938.32	61.6484	1811.57	34.7467	2188.3	71.9197
																911.675	34.0325	688.209	10.9031	1061.68	33.6414	938.32	21.2757	1211.7	33.0835	1188.32	30.5765	1361.69	33.6163	1438.33	40.4846	1513.37	33.8813	1686.65	49.785	1663.37	34.5767	1936.63	60.9303	1813.25	34.4546	2186.64	72.0423
																913.36	33.2147	686.539	10.6978	1063.36	33.3173	936.659	20.4348	1213.38	34.1292	1186.64	30.8729	1363.38	33.7242	1436.66	39.858	1515.03	34.2296	1684.99	50.6603	1665.02	34.3505	1934.97	60.417	1814.91	34.8262	2184.95	71.4204
																915.013	34.139	684.857	10.4685	1065.02	34.2108	934.991	21.0375	1215.04	33.4111	1184.96	30.1087	1365.03	33.6159	1434.98	40.0255	1516.69	34.1777	1683.33	49.5246	1666.68	34.574	1933.3	61.3781	1816.57	35.0301	2183.31	71.8433
																916.676	33.7393	683.213	10.4375	1066.68	33.5687	933.337	20.2388	1216.7	34.2296	1183.3	30.5428	1366.69	34.2573	1433.33	39.8504	1518.36	34.4245	1681.64	49.859	1668.35	34.9091	1931.63	60.0141	1818.24	34.8813	2181.63	71.07
																918.348	34.2971	681.528	10.1319	1068.35	34.5542	931.644	20.5137	1218.37	34.0045	1181.64	29.7528	1368.37	34.0439	1431.65	39.4081	1520.03	34.8703	1680	49.7726	1670.02	34.7321	1929.98	60.6377	1819.9	35.5633	2179.96	71.0787
																920.017	34.4801	679.871	10.0319	1070.02	33.9523	929.977	20.1509	1220.04	34.2032	1179.97	30.0178	1370.03	34.4674	1429.99	39.6565	1521.69	34.3018	1678.31	49.2202	1671.68	35.3785	1928.3	59.9283	1821.57	35.1061	2178.3	71.5388
																921.675	34.243	678.205	9.92098	1071.68	34.8036	928.317	19.9293	1221.7	34.6592	1178.32	29.8207	1371.69	34.4096	1428.32	39.2114	1523.36	35.4402	1676.65	49.4158	1673.36	35.0299	1926.65	59.8306	1823.24	35.9064	2176.62	69.9503
																923.346	35.0656	676.53	9.60488	1073.35	34.6651	926.644	19.9039	1223.37	34.5167	1176.66	29.3151	1373.37	34.5744	1426.65	39.0921	1525.02	34.5975	1674.99	48.7991	1675.01	35.7295	1924.97	60.0581	1824.9	35.6382	2174.98	71.1707
																925.005	34.402	674.882	9.45272	1075.01	34.6251	924.993	19.4795	1225.03	34.815	1174.98	29.6956	1375.02	35.0867	1425	39.0067	1526.71	35.6311	1673.31	49.3628	1676.7	35.4715	1923.3	59.3652	1826.59	36.1825	2173.3	69.7117
																926.696	35.4402	673.204	9.28093	1076.7	35.5174	923.309	19.7754	1226.72	35.0231	1173.31	28.9595	1376.71	34.5315	1423.32	38.612	1528.35	35.1744	1671.66	48.0815	1678.35	35.8455	1921.65	59.3918	1828.24	36.1882	2171.65	70.4644
																928.341	34.9313	671.555	9.01834	1078.34	34.6311	921.656	19.0743	1228.36	35.0141	1171.64	29.298	1378.36	35.7396	1421.68	38.6795	1530.04	35.7428	1669.98	48.6796	1680.03	36.1219	1919.98	59.1433	1829.92	36.1389	2169.98	69.5293
																930.023	35.4072	669.882	9.02823	1080.02	35.6544	919.984	19.324	1230.05	35.3929	1169.98	28.823	1380.04	34.7022	1420	38.2518	1531.69	35.8369	1668.32	48.3969	1681.69	35.6834	1918.3	59.0027	1831.58	36.6725	2168.3	69.7044
																931.685	35.5334	668.205	8.6127	1081.69	35.3205	918.326	18.9907	1231.7	35.2052	1168.3	28.7517	1381.7	36.0211	1418.32	38.3908	1533.36	35.5468	1666.65	47.9247	1683.36	36.7698	1916.64	59.1792	1833.24	36.3563	2166.63	69.6483
																933.352	35.4952	666.537	8.68428	1083.35	35.8661	916.657	18.81	1233.37	35.8642	1166.64	28.8384	1383.37	35.2014	1416.66	38.0717	1535.03	36.4425	1665	48.295	1685.03	35.9738	1914.97	58.2426	1834.92	36.8602	2164.97	68.7708
																935.023	35.9531	664.87	8.19195	1085.02	35.8002	915.007	18.6938	1235.04	35.6085	1164.97	28.2786	1385.04	35.9788	1414.99	37.9539	1536.68	35.8641	1663.32	47.4094	1686.67	36.801	1913.31	59.1765	1836.56	36.995	2163.31	69.8303
																936.668	35.7465	663.211	8.28649	1086.67	36.005	913.323	18.5036	1236.69	36.0512	1163.31	28.5322	1386.69	35.9362	1413.33	37.8835	1538.37	36.665	1661.66	47.9504	1688.36	36.5472	1911.64	57.6097	1838.25	36.9641	2161.63	68.3409
																938.356	36.3693	661.534	7.86954	1088.36	36.2724	911.661	18.3879	1238.38	36.2578	1161.64	27.9145	1388.37	35.9171	1411.65	37.2991	1540.02	36.3919	1659.98	47.2248	1690.02	37.0649	1909.98	58.8541	1839.91	37.4863	2159.95	69.3079
																940.014	36.2871	659.862	7.77518	1090.02	36.1935	909.973	18.2438	1240.04	36.0274	1159.98	28.1433	1390.03	36.6723	1409.98	37.528	1541.7	36.7366	1658.33	47.5728	1691.69	37.1264	1908.32	57.5496	1841.58	37.102	2158.3	68.4971
																941.687	36.4651	658.199	7.71488	1091.69	36.6567	908.325	17.9892	1241.71	36.8137	1158.32	27.6532	1391.7	36.113	1408.32	37.1958	1543.37	36.8543	1656.65	46.915	1693.37	37.0166	1906.63	58.0055	1843.25	37.9793	2156.63	68.1677
																943.357	36.8582	656.536	7.27863	1093.36	36.772	906.636	17.9846	1243.38	36.2744	1156.63	27.5966	1393.38	37.0869	1406.65	37.11	1545.03	37.0223	1654.99	46.953	1695.02	37.6125	1904.98	57.9906	1844.91	37.5253	2154.97	68.2392
																945.018	36.6384	654.872	7.38903	1095.02	36.913	904.99	17.5072	1245.04	37.1131	1154.98	27.5484	1395.04	36.623	1404.99	37.1163	1546.7	37.3774	1653.32	46.9895	1696.69	37.3862	1903.31	56.9818	1846.57	38.014	2153.3	67.7622
																946.681	37.1744	653.213	6.89443	1096.68	37.3669	903.322	17.7723	1246.7	36.7124	1153.31	27.2524	1396.7	37.1679	1403.33	36.4681	1548.36	37.2199	1651.64	46.49	1698.36	37.6651	1901.63	57.8232	1848.24	38.1787	2151.64	68.1642
																948.35	37.0794	651.549	6.91083	1098.36	36.9687	901.644	17.3033	1248.38	37.3162	1151.64	27.2491	1398.37	37.0839	1401.67	37.0262	1550.03	37.617	1650	46.2501	1700.02	37.9969	1899.98	56.6752	1849.91	37.8779	2149.97	67.453
																950.018	37.1862	649.872	6.54197	1100.02	37.5809	899.999	17.1974	1250.04	37.2366	1149.99	27.0763	1400.03	37.4843	1400	36.0752	1551.71	37.7912	1648.31	46.4365	1701.7	37.9663	1898.29	57.5351	1851.59	38.7647	2148.3	67.6671
																951.695	37.5883	648.206	6.41701	1101.7	37.5831	898.321	17.2266	1251.72	37.3157	1148.3	26.8075	1401.71	37.4044	1398.32	36.4875	1553.35	37.5685	1646.67	45.7479	1703.34	38.3146	1896.65	56.1412	1853.23	38.0383	2146.64	67.3799
																953.336	37.5406	646.54	6.26301	1103.34	37.6871	896.67	16.8154	1253.36	37.9272	1146.65	26.7925	1403.35	37.5057	1396.66	36.1128	1555.02	38.3933	1645	46.2807	1705.02	38.474	1894.98	56.9669	1854.9	39.0881	2144.97	67.0667
																955.009	37.8889	644.875	5.97856	1105.02	38.0893	894.995	16.8901	1255.03	37.5511	1144.97	26.3675	1405.03	37.795	1395	35.8182	1556.69	37.9925	1643.31	45.4533	1706.69	38.3628	1893.32	56.272	1856.58	38.4483	2143.28	67.0032
																956.682	37.7878	643.198	5.90895	1106.68	37.9426	893.312	16.3766	1256.7	37.9039	1143.32	26.3794	1406.7	38.1329	1393.32	36.1567	1558.36	38.562	1641.66	45.895	1708.35	38.8985	1891.64	56.0759	1858.24	39.2098	2141.63	66.6051
																958.344	38.4976	641.532	5.55618	1108.35	38.7157	891.656	16.6243	1258.37	38.3	1141.65	26.2335	1408.36	37.8625	1391.65	35.2058	1560.04	38.4372	1639.99	45.2143	1710.03	38.45	1889.99	56.3156	1859.92	39.1176	2139.96	66.6671
																960.024	38.2793	639.863	5.35988	1110.03	38.0505	889.984	16.0802	1260.05	38.174	1139.99	25.891	1410.04	38.6392	1389.99	36.0673	1561.69	38.6151	1638.32	45.1075	1711.68	39.4446	1888.32	55.6887	1861.58	39.0914	2138.3	66.6038
																961.681	38.2654	638.211	5.27078	1111.68	38.8144	888.322	16.1744	1261.7	38.6416	1138.32	26.1145	1411.7	38.3356	1388.33	34.832	1563.37	38.9655	1636.66	45.5445	1713.36	38.4954	1886.64	55.8074	1863.26	39.7882	2136.63	65.869
																963.355	38.904	636.539	4.93986	1113.36	38.7865	886.65	15.9646	1263.38	38.3282	1136.65	25.5055	1413.37	38.7016	1386.66	35.4908	1565.03	38.7643	1634.98	44.4425	1715.03	39.8778	1884.97	55.6183	1864.92	39.2476	2134.97	66.4508
																965.022	38.4947	634.878	4.8949	1115.02	38.9704	884.968	15.6875	1265.04	39.0453	1134.97	25.9268	1415.04	38.9064	1385	34.851	1566.7	39.6766	1633.32	45.2615	1716.69	39.3535	1883.31	55.3201	1866.58	39.9899	2133.32	65.487
																966.684	39.2559	633.219	4.49949	1116.69	39.3365	883.317	15.6639	1266.71	38.9149	1133.31	25.0898	1416.7	38.8857	1383.34	34.8107	1568.37	39.0945	1631.66	44.2587	1718.36	39.4853	1881.63	55.2192	1868.25	39.6983	2131.62	66.1987
																968.359	39.0848	631.533	4.45201	1118.37	39.2501	881.652	15.4049	1268.38	39.2201	1131.63	25.4141	1418.38	39.3506	1381.65	34.9824	1570.03	39.8105	1629.98	44.6157	1720.02	40.101	1879.97	55.0343	1869.91	40.4334	2129.97	64.9594
																970.012	39.4232	629.872	4.07797	1120.02	39.5886	879.984	15.2066	1270.04	39.6469	1129.98	24.979	1420.03	39.0979	1379.99	34.1837	1571.68	39.7361	1628.33	44.3677	1721.68	39.5485	1878.3	54.9235	1871.57	40.2738	2128.3	65.4039
																971.673	39.5338	628.196	3.87638	1121.68	39.7539	878.319	15.2371	1271.69	39.041	1128.31	24.8442	1421.69	39.9823	1378.32	34.6924	1573.36	39.8365	1626.66	43.9492	1723.35	40.7332	1876.63	54.7908	1873.24	40.3994	2126.63	65.3284
																973.345	39.4545	626.536	3.73911	1123.35	39.8455	876.658	14.8108	1273.37	40.2878	1126.64	25.013	1423.36	39.3179	1376.65	33.8364	1575.02	40.2091	1624.99	44.1587	1725.01	39.8364	1874.99	53.9363	1874.9	40.5394	2124.97	64.472
																975.004	40.1173	624.876	3.35871	1125.01	40.1163	874.99	14.8991	1275.03	39.2658	1124.99	24.2834	1425.02	39.9534	1374.99	34.2681	1576.69	40.2089	1623.32	43.4492	1726.69	41.0705	1873.3	54.9807	1876.58	40.7348	2123.29	65.2918
																976.68	39.3229	623.193	3.38551	1126.68	39.9425	873.318	14.464	1276.7	40.535	1123.31	24.7579	1426.7	40.1051	1373.32	33.746	1578.36	40.3469	1621.65	44.1035	1728.35	40.1706	1871.66	53.3026	1878.24	40.9554	2121.64	64.0458
																978.344	40.6401	621.548	2.86054	1128.35	40.8071	871.658	14.515	1278.37	39.8339	1121.66	24.0863	1428.36	39.9402	1371.67	33.6898	1580.03	40.6523	1620	42.9964	1730.02	41.0172	1869.98	54.4942	1879.91	41.217	2119.97	64.9054
																980.017	40.0534	619.877	2.82023	1130.02	40.3634	869.995	14.2809	1280.04	40.742	1119.99	24.1509	1430.03	40.4879	1369.99	33.7674	1581.7	40.6257	1618.31	43.2958	1731.7	40.9434	1868.31	53.1996	1881.59	41.0347	2118.31	63.7821
																981.693	40.4602	618.218	2.50175	1131.7	40.6738	868.307	13.9508	1281.71	40.5525	1118.31	23.9074	1431.71	40.2162	1368.33	33.2536	1583.36	41.233	1616.65	43.3901	1733.35	40.9097	1866.64	53.9987	1883.24	41.6852	2116.64	64.1584
																983.343	40.6975	616.542	2.33194	1133.35	41.2404	866.647	14.1008	1283.37	40.6177	1116.64	23.6903	1433.36	40.908	1366.66	33.3044	1585.03	40.7307	1614.98	42.3805	1735.02	41.6379	1864.97	53.1583	1884.91	41.5879	2114.99	63.9786
																985.015	40.6137	614.892	2.03049	1135.02	40.6114	864.98	13.5253	1285.04	41.2551	1114.97	23.9025	1435.03	40.7089	1365.01	32.9326	1586.69	41.5826	1613.32	43.1926	1736.69	41.4512	1863.32	53.2484	1886.58	41.7737	2113.31	63.4628
																986.682	41.191	613.209	1.85171	1136.68	41.8285	863.321	13.827	1286.7	40.676	1113.31	23.3261	1436.7	41.0421	1363.33	32.8373	1588.37	41.3169	1611.66	42.1623	1738.36	41.7718	1861.64	53.4398	1888.25	42.0384	2111.63	64.0114
																988.354	40.8267	611.54	1.59723	1138.36	40.7973	861.652	13.1419	1288.38	41.5605	1111.64	23.4471	1438.37	41.4119	1361.66	32.8072	1590.04	41.5355	1609.99	42.6519	1740.03	41.7862	1859.96	52.1021	1889.92	41.7402	2109.96	62.5421
																990.024	41.6435	609.856	1.2158	1140.03	42.0266	859.989	13.4854	1290.05	41.2124	1109.97	23.1528	1440.04	41.0638	1359.98	32.4086	1591.69	42.1209	1608.34	42.0149	1741.68	42.0144	1858.3	53.5307	1891.57	42.5878	2108.31	63.8754
																991.673	41.2278	608.216	1.17226	1141.68	41.4808	858.333	12.9984	1291.7	41.7577	1108.31	23.0313	1441.69	42.0273	1358.33	32.6013	1593.36	41.3628	1606.64	42.2143	1743.35	42.2032	1856.63	51.9506	1893.24	41.8551	2106.62	62.8316
																993.346	41.707	606.528	0.806125	1143.35	42.1652	856.648	12.9014	1293.37	41.7319	1106.63	22.9484	1443.36	41.3689	1356.65	32.0017	1595.03	42.5633	1605	42.0952	1745.03	42.1686	1854.97	52.661	1894.92	43.2094	2104.97	62.7412
																995.021	41.9523	604.873	0.429536	1145.03	42.1214	854.986	12.7976	1295.05	42.1297	1104.98	22.4291	1445.04	41.8364	1354.99	32.1464	1596.68	41.6231	1603.32	41.4172	1746.68	42.5669	1853.31	52.1176	1896.56	42.3982	2103.3	62.8991
																996.671	41.8436	603.204	0.242182	1146.67	42.1793	853.321	12.4762	1296.69	42.1631	1103.32	22.8216	1446.69	42.1826	1353.32	31.9683	1598.38	43.1223	1601.64	42.0914	1748.37	42.6283	1851.65	52.1385	1898.26	42.9594	2101.63	61.8061
																998.36	42.4417	601.532	0.016173	1148.37	43.1038	851.651	12.5434	1298.38	42.3862	1101.65	22.1839	1448.38	42.0474	1351.65	31.5547	1600.01	42.0535	1599.99	40.9095	1750.01	42.6569	1849.98	51.9587	1899.9	43.1807	2099.98	62.8702
																1000	42.3602	599.985	-0.380323	1150.01	42.0318	849.992	12.1266	1300.02	42.5645	1099.98	22.2812	1450.02	42.5526	1350	31.7292	1601.7	43.2359	1598.31	41.4927	1751.69	43.2215	1848.3	51.54	1901.58	42.957	2098.3	61.5558
																				1151.69	43.381	848.31	12.1819	1301.71	42.8547	1098.32	21.911	1451.71	42.2015	1348.32	31.2494	1603.36	42.8602	1596.66	40.988	1753.36	42.8519	1846.64	51.8325	1903.25	43.7587	2096.65	62.3969
																				1153.35	42.6713	846.659	11.7621	1303.37	42.5374	1096.64	21.7189	1453.37	43.2441	1346.67	31.4237	1605.03	42.8576	1594.99	40.9782	1755.02	43.5069	1844.98	51.0065	1904.91	43.2391	2094.98	61.283
																				1155.02	43.4724	844.988	11.7947	1305.04	43.3863	1094.98	21.9925	1455.03	42.3815	1345	30.8925	1606.7	43.5049	1593.31	40.7169	1756.7	43.3215	1843.3	51.2395	1906.58	44.0994	2093.3	61.6934
																				1156.69	43.4202	843.329	11.5344	1306.71	42.987	1093.3	21.4027	1456.71	43.4842	1343.32	31.0387	1608.36	43.0737	1591.66	40.5537	1758.35	43.7194	1841.63	51.1992	1908.24	43.7558	2091.63	61.4733
																				1158.35	43.7083	841.656	11.4014	1308.37	43.284	1091.64	21.5739	1458.36	43.2803	1341.66	30.6975	1610.03	43.8271	1590.01	40.6853	1760.02	43.8053	1839.96	50.4695	1909.91	44.2118	2089.96	60.8029
																				1160.02	43.7636	840.005	11.1876	1310.04	43.6968	1089.97	21.1246	1460.03	43.3735	1339.99	30.5221	1611.69	43.4963	1588.33	40.0208	1761.68	43.9542	1838.31	50.9781	1911.57	44.5352	2088.31	61.2946
																				1161.68	43.9776	838.324	11.1256	1311.7	43.6909	1088.31	21.1259	1461.69	43.7572	1338.33	30.6162	1613.36	44.2888	1586.66	40.0931	1763.35	44.4081	1836.64	50.2456	1913.24	43.9445	2086.63	60.8039
																				1163.35	44.111	836.652	10.7146	1313.37	44.2753	1086.65	20.8254	1463.37	43.538	1336.65	30.1819	1615.03	44.0018	1584.97	40.0084	1765.03	43.918	1834.97	50.5596	1914.91	45.0778	2084.96	60.6965
																				1165.03	44.3399	834.97	10.6977	1315.04	43.6061	1084.98	20.6908	1465.04	44.1468	1334.98	30.1643	1616.7	44.3417	1583.33	39.6921	1766.69	44.765	1833.32	50.1543	1916.58	44.2295	2083.3	60.5756
																				1166.69	44.3769	833.326	10.364	1316.71	44.7096	1083.33	20.726	1466.7	43.9468	1333.32	30.1405	1618.36	44.3538	1581.64	39.7552	1768.36	44.684	1831.63	50.027	1918.24	44.834	2081.63	60.0944
																				1168.35	44.8078	831.644	10.2908	1318.37	43.9354	1081.64	20.4309	1468.37	44.5378	1331.65	29.6123	1620.03	44.5434	1579.99	39.4514	1770.03	44.6267	1829.98	49.8623	1919.91	45.1546	2079.97	60.318
																				1170.02	44.8715	829.985	10.1138	1320.04	44.8131	1079.97	20.3035	1470.04	44.4198	1329.99	29.9842	1621.68	44.7869	1578.32	39.0478	1771.68	45.3191	1828.3	49.3442	1921.56	45.1968	2078.3	59.5708
																				1171.67	45.1015	828.317	9.86576	1321.69	44.8085	1078.31	20.1284	1471.69	44.6155	1328.33	29.1657	1623.37	45.242	1576.64	39.3495	1773.37	44.852	1826.64	49.883	1923.25	45.6945	2076.64	59.8389
																				1173.37	45.7357	826.64	9.90394	1323.38	44.7655	1076.63	19.8511	1473.38	45.0566	1326.67	29.6375	1625.02	44.7914	1575	38.6353	1775.02	45.5977	1824.98	49.2011	1924.91	45.222	2074.97	59.7203
																				1175.01	45.0057	825	9.44644	1325.03	45.5829	1074.98	19.9047	1475.03	44.9752	1324.99	28.9021	1626.7	45.6898	1573.31	39.1528	1776.7	45.5083	1823.3	49.0566	1926.58	45.9399	2073.3	58.9964
																				1176.7	46.1588	823.32	9.65065	1326.71	45.0737	1073.3	19.4998	1476.71	45.0981	1323.32	29.1652	1628.35	45.2455	1571.67	38.0525	1778.35	45.6091	1821.65	49.1233	1928.24	45.6708	2071.64	59.8009
																				1178.34	45.1356	821.667	9.0469	1328.36	45.8639	1071.65	19.5047	1478.36	45.6856	1321.65	28.8838	1630.02	45.7541	1569.99	39.0949	1780.01	46.0063	1819.97	48.6351	1929.9	46.2884	2069.97	58.4915
																				1180.01	46.2986	819.997	9.20303	1330.03	45.4168	1069.98	19.3975	1480.02	45.3938	1319.99	28.3784	1631.7	45.8402	1568.32	37.895	1781.7	45.6721	1818.31	48.8804	1931.59	46.3649	2068.29	59.4065
																				1181.7	45.6259	818.315	8.84613	1331.72	45.8106	1068.31	19.0208	1481.71	46.0925	1318.32	28.8939	1633.35	45.8377	1566.66	38.3128	1783.35	46.6558	1816.64	48.3413	1933.23	46.2594	2066.63	58.2602
																				1183.34	46.6635	816.653	8.6598	1333.36	46.117	1066.65	19.2394	1483.36	45.5645	1316.65	28.0229	1635.04	46.6506	1564.98	38.1944	1785.04	45.8265	1814.99	48.4034	1934.93	46.9023	2064.96	58.7607
																				1185.04	46.5216	814.983	8.54051	1335.06	45.8763	1065	18.4588	1485.05	46.5958	1314.99	28.4762	1636.69	46.0113	1563.33	37.4888	1786.68	46.9878	1813.31	47.9071	1936.57	46.6509	2063.3	58.2141
																				1186.68	46.469	813.324	8.25764	1336.7	46.9543	1063.31	19.0591	1486.69	46.0498	1313.33	27.746	1638.36	47.2145	1561.65	38.1236	1788.35	46.5939	1811.65	47.7863	1938.24	46.76	2061.63	58.0425
																				1188.35	47.4566	811.646	8.26757	1338.37	46.2089	1061.65	18.2561	1488.36	46.4717	1311.66	28.1755	1640.04	46.2146	1559.98	37.0398	1790.03	46.8423	1809.96	48.1287	1939.92	47.0653	2059.97	58.4427
																				1190.03	46.4665	809.973	7.80449	1340.05	47.0784	1059.97	18.5102	1490.04	46.8459	1310	27.6812	1641.69	47.3728	1558.32	37.6813	1791.69	47.2364	1808.31	47.142	1941.57	47.1824	2058.32	57.0618
																				1191.68	47.6197	808.315	7.85477	1341.7	46.9517	1058.32	18.0466	1491.7	46.3279	1308.34	27.5067	1643.37	47.0422	1556.65	36.9203	1793.36	46.8279	1806.63	47.9503	1943.25	47.6943	2056.62	58.4269
																				1193.36	47.1629	806.648	7.58301	1343.38	47.1454	1056.63	17.9583	1493.38	47.4196	1306.65	27.5934	1645.03	47.1349	1554.98	37.212	1795.02	47.8469	1804.97	47.0554	1944.91	47.6338	2054.97	56.9518
																				1195.02	47.5255	804.984	7.2901	1345.04	47.6407	1054.98	18.0546	1495.04	46.8127	1304.99	27.1634	1646.68	47.7134	1553.32	36.8096	1796.68	47.0256	1803.31	46.9915	1946.56	47.9125	2053.3	57.5233
																				1196.67	47.6903	803.322	7.28803	1346.69	47.0765	1053.31	17.4125	1496.69	47.6983	1303.32	27.1608	1648.37	47.2358	1551.66	36.5153	1798.36	48.1217	1801.63	47.2157	1948.25	48.0018	2051.63	57.0992
																				1198.36	47.8821	801.662	6.83728	1348.38	48.1476	1051.64	17.8664	1498.37	47.4162	1301.65	26.9506	1650.02	48.1891	1549.99	36.687	1800.02	47.8159	1799.99	46.2599	1949.9	47.8105	2049.97	56.8014
																				1200.01	48.4019	799.988	6.81368	1350.03	47.5153	1049.99	17.0913	1500.03	47.7316	1300	26.6796	1651.7	47.7153	1548.32	36.1998	1801.7	48.1729	1798.3	46.9997	1951.58	48.7626	2048.29	57.0437
																				1201.69	48.0329	798.319	6.54616	1351.71	48.321	1048.31	17.3527	1501.71	48.0819	1298.32	26.7031	1653.36	48.2316	1546.65	36.2251	1803.35	48.3423	1796.65	45.8757	1953.24	48.1008	2046.64	56.3931
																				1203.34	48.6216	796.656	6.35642	1353.36	48.2164	1046.66	16.9621	1503.36	47.5514	1296.66	26.4846	1655.03	48.4286	1545	36.0895	1805.02	48.3467	1794.99	46.6981	1954.91	49.0461	2044.97	56.6651
																				1205.02	48.696	794.993	6.18413	1355.04	48.4285	1044.99	16.8234	1505.03	48.7763	1294.99	26.3123	1656.71	48.1487	1543.31	35.6593	1806.7	48.6364	1793.3	45.5979	1956.59	48.6416	2043.31	56.1333
																				1206.7	48.4667	793.31	5.92959	1356.72	48.7597	1043.3	16.7277	1506.71	47.8721	1293.33	26.2239	1658.36	49.0813	1541.65	35.8769	1808.35	48.7583	1791.64	46.0194	1958.24	48.9599	2041.64	56.105
																				1208.35	49.5514	791.648	5.90838	1358.36	48.6343	1041.65	16.4121	1508.36	48.9858	1291.66	25.8623	1660.03	48.4934	1539.98	35.1972	1810.02	48.9693	1789.98	45.834	1959.91	49.2868	2039.98	56.0615
																				1210.02	48.6773	789.976	5.41573	1360.04	49.0321	1039.97	16.394	1510.03	48.8575	1290.01	26.1032	1661.69	49.3164	1538.32	35.5523	1811.68	49.262	1788.31	45.1946	1961.57	48.9622	2038.31	55.4235
																				1211.68	49.6545	788.323	5.4351	1361.7	49.0997	1038.32	16.2077	1511.69	48.9256	1288.33	25.2844	1663.37	49.2428	1536.65	35.0234	1813.36	49.111	1786.64	45.6885	1963.25	50.0295	2036.63	56.0126
																				1213.36	49.466	786.654	5.09532	1363.38	49.3816	1036.64	15.9888	1513.37	49.453	1286.66	25.8207	1665.03	49.0504	1534.99	34.9907	1815.03	49.819	1784.96	44.871	1964.92	49.0235	2034.96	54.8784
																				1215.02	49.7073	784.99	4.84709	1365.04	49.6614	1034.96	15.9178	1515.04	49.0105	1284.98	25.1087	1666.69	49.8231	1533.34	35.0432	1816.68	49.4638	1783.31	45.2378	1966.57	50.2488	2033.3	55.5324
																				1216.68	49.9358	783.333	4.73399	1366.7	49.3562	1033.31	15.6602	1516.69	49.9257	1283.32	25.2759	1668.36	49.2288	1531.65	34.4627	1818.36	49.8394	1781.64	44.6747	1968.24	49.7224	2031.62	54.8929
																				1218.35	49.8297	781.648	4.41122	1368.37	50.1371	1031.64	15.5886	1518.37	49.2935	1281.65	25.049	1670.03	50.5146	1529.99	34.9277	1820.02	50.2467	1779.97	44.6752	1969.91	50.0881	2029.97	54.7246
																				1220.02	50.7591	779.987	4.29044	1370.04	49.9505	1029.98	15.4067	1520.03	50.1243	1279.99	24.7154	1671.69	49.4256	1528.31	34.1977	1821.68	49.859	1778.32	44.7851	1971.56	50.5296	2028.3	55.0846
																				1221.68	49.8268	778.308	4.00513	1371.7	50.3815	1028.32	15.1721	1521.69	49.9235	1278.32	25.0224	1673.37	50.7005	1526.65	34.4871	1823.36	50.8265	1776.64	44.0031	1973.25	50.3651	2026.63	53.9456
																				1223.36	51.1213	776.648	3.8175	1373.38	50.848	1026.65	15.1574	1523.38	50.1861	1276.65	24.1833	1675.02	50.1078	1524.99	33.9628	1825.01	50.2633	1774.98	44.5799	1974.9	51.0022	2024.98	54.8108
																				1225.01	50.7183	774.991	3.5667	1375.03	50.0682	1024.98	14.7144	1525.02	50.6341	1275	24.7655	1676.7	50.5418	1523.31	34.0287	1826.7	50.9232	1773.31	43.8677	1976.59	50.4973	2023.29	53.7413
																				1226.7	51.0627	773.308	3.31319	1376.71	51.282	1023.31	14.8734	1526.71	50.4724	1273.32	23.96	1678.35	50.9511	1521.66	33.8064	1828.35	50.7331	1771.64	43.9569	1978.24	51.0689	2021.65	54.4603
																				1228.34	51.257	771.663	3.17003	1378.36	50.3832	1021.64	14.378	1528.36	50.9484	1271.68	24.1297	1680.03	50.8153	1519.99	33.5234	1830.02	50.7765	1769.99	43.8369	1979.91	51.0507	2019.98	53.4419
																				1230.02	51.1644	769.984	2.82578	1380.04	51.6287	1019.98	14.3839	1530.04	51.0017	1270	23.9528	1681.7	51.3981	1518.32	33.5128	1831.69	51.3512	1768.29	43.3082	1981.59	51.3205	2018.3	53.8969
																				1231.69	51.4668	768.328	2.651	1381.71	51.0761	1018.3	14.1695	1531.7	51.1767	1268.32	23.6381	1683.36	51.208	1516.65	33.3426	1833.35	51.1615	1766.64	43.5987	1983.24	52.0008	2016.63	53.6107
																				1233.35	51.6992	766.655	2.41234	1383.37	51.6581	1016.64	13.9653	1533.36	51.3369	1266.66	23.7412	1685.03	51.5178	1515.01	33.0368	1835.03	51.9358	1764.97	43.0803	1984.91	51.2603	2014.96	53.1345
																				1235.02	51.7519	765.001	2.08465	1385.04	51.9965	1014.97	14.0034	1535.04	51.3596	1264.99	23.3326	1686.68	51.5891	1513.33	33.1071	1836.68	51.3194	1763.31	43.2536	1986.57	52.2332	2013.31	53.0895
																				1236.68	52.2789	763.326	1.97062	1386.69	51.5978	1013.31	13.6087	1536.69	51.9837	1263.33	23.4277	1688.37	51.8125	1511.65	32.7225	1838.36	52.1752	1761.65	42.7414	1988.25	51.6849	2011.63	52.8523
																				1238.36	52.1489	761.654	1.56371	1388.38	52.7508	1011.64	13.7134	1538.37	51.9779	1261.65	22.9639	1690.03	52.0981	1509.98	32.883	1840.02	52.2159	1759.97	42.719	1989.91	52.3865	2009.96	52.7364
																				1240.02	52.6395	759.97	1.44303	1390.04	51.9054	1009.98	13.323	1540.03	51.9367	1259.98	22.9072	1691.69	52.2118	1508.32	32.377	1841.69	51.7584	1758.33	42.6625	1991.58	52.4893	2008.29	52.8405
																				1241.68	52.5227	758.321	1.06622	1391.71	52.9461	1008.33	13.1944	1541.7	52.5389	1258.32	23.0004	1693.37	52.3454	1506.64	32.3554	1843.36	53.0067	1756.63	42.1722	1993.25	52.2323	2006.62	52.289
																				1243.36	52.5895	756.645	0.853404	1393.38	52.4402	1006.64	13.0418	1543.37	52.0136	1256.65	22.399	1695.03	52.8931	1504.99	32.5181	1845.03	51.9431	1754.98	42.4837	1994.92	53.2593	2004.97	52.565
																				1245.02	53.2393	754.987	0.610236	1395.04	52.8925	1004.98	12.769	1545.04	53.1129	1254.99	22.7628	1696.7	52.327	1503.32	31.701	1846.69	53.1892	1753.31	42.0704	1996.58	52.456	2003.3	52.3389
																				1246.69	52.5182	753.318	0.240434	1396.71	53.3226	1003.31	12.822	1546.7	52.3972	1253.33	22.083	1698.37	53.3212	1501.65	32.3558	1848.36	52.7818	1751.63	41.7228	1998.25	53.394	2001.65	51.702
																				1248.36	53.7118	751.642	0.137333	1398.38	53.0039	1001.64	12.4006	1548.37	53.308	1251.66	22.299	1700.03	52.7814	1500	31.1648	1850.02	53.2254	1749.98	42.0286	1999.91	53.1312	1999.97	52.1264
																				1250	52.7821	749.999	-0.336735	1400.04	53.8606	999.981	12.462	1550.03	53.2198	1250	22.0247	1701.7	53.6711	1498.32	32.0805	1851.69	53.4776	1748.3	41.2514	2001.59	53.4657	1998.29	50.8025
																								1401.71	53.413	998.303	12.1945	1551.71	53.4273	1248.33	21.7351	1703.35	53.3681	1496.67	30.9345	1853.34	53.0752	1746.65	41.7821	2003.23	53.6996	1996.64	52.1659
																								1403.36	54.1427	996.651	11.9491	1553.35	53.6893	1246.65	21.834	1705.02	53.6786	1495	31.4747	1855.01	54.1044	1744.97	40.7289	2004.91	53.8456	1994.97	50.5957
																								1405.03	54.2084	994.979	12.0737	1555.02	53.1679	1245	21.3063	1706.7	54.1848	1493.32	30.8918	1856.69	53.0262	1743.3	41.3813	2006.58	54.0128	1993.29	51.7495
																								1406.71	53.9437	993.322	11.4962	1556.7	54.6864	1243.31	21.7853	1708.36	53.4715	1491.66	30.8353	1858.35	54.662	1741.64	40.786	2008.24	54.3429	1991.63	50.5973
																								1408.37	54.825	991.644	11.7357	1558.36	53.5856	1241.66	20.9138	1710.04	54.9503	1489.99	31.1088	1860.03	54.1256	1739.99	40.7063	2009.92	54.1806	1989.96	50.9745
																								1410.05	54.1992	989.995	11.1522	1560.05	54.7983	1239.99	21.3074	1711.7	53.7718	1488.33	30.1102	1861.69	54.5452	1738.31	40.849	2011.58	54.8588	1988.31	50.71
																								1411.71	55.3013	988.314	11.1888	1561.7	54.306	1238.33	20.8102	1713.37	55.1467	1486.65	30.8594	1863.36	54.7793	1736.65	39.903	2013.25	54.1873	1986.63	49.9812
																								1413.38	54.7369	986.644	10.9489	1563.37	54.5912	1236.67	20.7577	1715.03	54.593	1484.97	29.9111	1865.03	54.5392	1734.96	40.9674	2014.91	55.3015	1984.97	50.9868
																								1415.04	55.2977	984.963	10.775	1565.03	55.0989	1235	20.5847	1716.7	55.2031	1483.31	30.2784	1866.69	55.2593	1733.31	39.5826	2016.57	54.802	1983.32	49.3107
																								1416.71	55.5204	983.318	10.7131	1566.7	54.7501	1233.34	20.2957	1718.38	55.2748	1481.65	29.7873	1868.38	54.7865	1731.63	40.3951	2018.26	55.0697	1981.62	50.6429
																								1418.39	55.484	981.636	10.2853	1568.38	55.4515	1231.65	20.2662	1720.03	55.2403	1479.98	29.8157	1870.02	55.4648	1729.97	39.5916	2019.91	55.8216	1979.97	49.1517
																								1420.04	56.0017	979.977	10.2784	1570.04	55.3471	1229.98	20.011	1721.69	56.1543	1478.32	29.6667	1871.68	55.4165	1728.31	39.6578	2021.57	54.9056	1978.29	49.9661
																								1421.7	55.7307	978.308	9.91302	1571.69	55.8325	1228.32	19.9713	1723.36	55.1468	1476.66	29.4351	1873.34	55.7245	1726.63	39.567	2023.24	56.4531	1976.63	49.4051
																								1423.37	56.4579	976.633	9.96999	1573.37	55.8439	1226.65	19.7936	1725.02	56.2624	1474.99	29.3497	1875.01	55.9508	1724.99	38.9047	2024.9	55.198	1974.97	49.29
																								1425.03	56.2632	974.991	9.69702	1575.02	55.6643	1225	19.5446	1726.7	55.9762	1473.32	29.0754	1876.69	55.98	1723.3	39.7541	2026.58	56.785	1973.29	49.0727
																								1426.71	56.4858	973.31	9.47746	1576.7	56.7853	1223.32	19.5345	1728.36	56.258	1471.65	28.8886	1878.35	56.0775	1721.65	38.6744	2028.24	55.8804	1971.64	48.958
																								1428.37	56.9909	971.661	9.43589	1578.36	56.0292	1221.66	19.2391	1730.03	56.8581	1469.99	28.9192	1880.02	56.8197	1719.98	39.2148	2029.91	56.5338	1969.96	48.8927
																								1430.04	56.9152	969.987	9.12052	1580.03	56.941	1219.99	18.9976	1731.71	56.4191	1468.31	28.564	1881.7	56.0513	1718.31	38.5232	2031.59	56.8435	1968.3	48.5595
																								1431.72	56.9998	968.306	8.97826	1581.71	56.7049	1218.33	19.1427	1733.36	57.2141	1466.65	28.5999	1883.36	57.146	1716.64	38.666	2033.24	56.4324	1966.63	48.3546
																								1433.37	57.7273	966.643	8.80646	1583.36	56.9578	1216.66	18.5051	1735.03	56.8622	1464.98	28.2999	1885.03	56.4503	1714.97	38.2843	2034.92	57.6785	1964.98	48.4214
																								1435.04	57.1313	964.973	8.64663	1585.04	57.3501	1215.01	18.855	1736.69	57.2796	1463.32	28.1196	1886.69	57.5889	1713.31	38.3004	2036.57	56.4358	1963.3	47.9229
																								1436.7	58.2715	963.316	8.55198	1586.69	57.07	1213.33	18.2576	1738.37	57.3764	1461.65	28.2619	1888.37	56.9775	1711.63	38.0004	2038.25	57.8526	1961.64	48.1814
																								1438.38	57.3743	961.638	8.14534	1588.37	58.094	1211.67	18.5324	1740.03	57.3143	1459.99	27.5751	1890.02	57.4451	1709.96	38.018	2039.91	57.3163	1959.96	47.6347
																								1440.04	58.7547	959.963	8.09008	1590.03	57.191	1209.98	17.9937	1741.69	58.0746	1458.34	28.1249	1891.68	58.1714	1708.31	37.4995	2041.57	57.9005	1958.31	47.5709
																								1441.7	57.7691	958.305	7.83101	1591.69	58.5429	1208.33	18.0265	1743.36	57.5829	1456.64	27.2821	1893.36	57.3337	1706.64	37.7323	2043.24	57.8227	1956.62	47.6787
																								1443.38	58.7427	956.64	7.57528	1593.37	58.001	1206.64	17.9249	1745.03	58.5722	1454.99	27.5581	1895.02	58.7071	1704.97	36.9589	2044.91	57.9949	1954.97	46.8405
																								1445.04	58.8582	954.978	7.50501	1595.03	58.3515	1204.99	17.3828	1746.68	58.3188	1453.32	27.1524	1896.68	57.5226	1703.31	37.5814	2046.56	58.2372	1953.3	47.3961
																								1446.7	58.3316	953.315	7.15541	1596.69	58.7912	1203.33	17.8155	1748.37	58.5842	1451.65	27.0289	1898.36	58.9184	1701.65	36.8309	2048.25	58.4795	1951.62	46.4379
																								1448.38	59.7535	951.655	7.19578	1598.37	58.6724	1201.65	17.0205	1750.02	58.8754	1450	27.1101	1900.02	58.4336	1699.98	36.9619	2049.9	58.5541	1949.98	47.2201
																								1450.03	58.5434	949.981	6.77108	1600.02	59.0741	1200.01	17.3803	1751.71	58.6162	1448.31	26.5937	1901.7	58.8307	1698.31	36.8419	2051.59	59.0526	1948.29	46.277
																								1451.72	60.1971	948.308	6.65815	1601.71	59.2072	1198.32	16.8849	1753.36	59.2403	1446.66	26.8515	1903.35	59.1593	1696.64	36.3931	2053.24	58.7841	1946.64	46.495
																								1453.37	59.0435	946.646	6.4416	1603.36	59.3033	1196.68	16.9755	1755.03	59.2108	1444.98	26.1642	1905.03	58.8953	1694.98	36.6227	2054.91	59.557	1944.98	46.4292
																								1455.04	60.3947	944.986	6.20262	1605.04	59.5986	1195	16.6401	1756.7	59.3174	1443.33	26.3248	1906.69	59.5063	1693.3	35.9353	2056.58	58.9946	1943.29	45.901
																								1456.7	59.8284	943.3	6.1354	1606.7	59.6028	1193.32	16.4682	1758.36	59.947	1441.65	26.1971	1908.35	59.27	1691.63	36.4472	2058.24	59.6193	1941.63	46.4427
																								1458.37	59.9104	941.64	5.68829	1608.36	60.3632	1191.66	16.4324	1760.03	59.432	1440	25.8788	1910.03	59.7132	1689.97	35.7323	2059.91	59.7824	1939.97	45.8477
																								1460.05	60.6698	939.969	5.69102	1610.04	59.9964	1189.99	15.9752	1761.69	60.6881	1438.33	26.0383	1911.68	60.0051	1688.31	35.8704	2061.57	59.5656	1938.3	45.9789
																								1461.7	60.1264	938.313	5.38694	1611.69	60.5888	1188.33	16.1434	1763.37	59.6053	1436.65	25.4928	1913.36	59.826	1686.64	35.6381	2063.25	60.4433	1936.64	45.2702
																								1463.37	61.0509	936.647	5.1922	1613.37	60.735	1186.65	15.8482	1765.03	60.9162	1434.98	25.5671	1915.03	60.6648	1684.97	35.2772	2064.91	59.6095	1934.95	45.0348
																								1465.04	60.74	934.981	5.05776	1615.04	60.1617	1184.98	15.6452	1766.7	60.5176	1433.32	25.4391	1916.69	59.8453	1683.32	35.3916	2066.57	60.9871	1933.3	45.2168
																								1466.71	61.204	933.323	4.66109	1616.7	61.7467	1183.32	15.6001	1768.37	60.5565	1431.65	25.0448	1918.36	61.0099	1681.63	35.0588	2068.25	60.2584	1931.64	44.608
																								1468.38	61.4153	931.642	4.65151	1618.37	60.2412	1181.65	15.2617	1770.03	61.306	1429.99	25.2286	1920.03	60.6431	1679.97	34.9557	2069.91	61.049	1929.96	45.0558
																								1470.04	61.4321	929.982	4.22442	1620.03	62.1355	1179.99	15.2326	1771.7	60.8327	1428.32	24.5369	1921.69	60.8295	1678.3	34.8791	2071.58	61.0414	1928.31	44.453
																								1471.71	61.8698	928.303	4.18699	1621.7	60.719	1178.33	15.0424	1773.37	62.2993	1426.65	25.0072	1923.36	61.7148	1676.64	34.4116	2073.25	60.955	1926.64	44.409
																								1473.38	61.705	926.641	3.8074	1623.37	62.4869	1176.66	14.7706	1775.03	60.9314	1425	24.209	1925.02	60.9242	1674.97	34.7448	2074.91	61.5632	1924.97	44.6074
																								1475.04	62.012	924.985	3.66537	1625.03	61.7641	1175	14.7155	1776.7	62.3948	1423.32	24.5457	1926.7	61.9221	1673.3	34.0416	2076.59	61.397	1923.3	43.6995
																								1476.71	62.6157	923.3	3.48605	1626.71	61.91	1173.33	14.4101	1778.35	61.6676	1421.67	24.0695	1928.35	61.3241	1671.65	34.4401	2078.24	61.6137	1921.63	44.3912
																								1478.36	61.8556	921.652	3.05015	1628.36	62.825	1171.66	14.4982	1780.03	62.2747	1419.99	24.1075	1930.02	62.2783	1669.98	33.8267	2079.91	61.9468	1919.98	43.3074
																								1480.04	63.0536	919.977	3.0576	1630.03	61.813	1170	14.0525	1781.7	62.6057	1418.32	24.0218	1931.69	62.047	1668.31	33.8957	2081.58	61.856	1918.29	44.0613
																								1481.71	62.3371	918.322	2.56312	1631.7	63.5216	1168.31	14.0871	1783.36	62.0911	1416.65	23.5311	1933.35	62.3045	1666.64	33.7604	2083.24	62.4136	1916.63	43.2342
																								1483.36	63.2846	916.646	2.48712	1633.36	62.2952	1166.65	13.8808	1785.04	63.2417	1414.98	23.8794	1935.03	62.7567	1664.99	33.2985	2084.92	62.0682	1914.96	43.5509
																								1485.05	63.038	914.992	2.0971	1635.04	63.7221	1164.99	13.5878	1786.7	62.7073	1413.32	23.225	1936.69	62.5025	1663.31	33.7727	2086.58	63.021	1913.3	43.3372
																								1486.71	63.5113	913.318	1.92183	1636.7	63.0032	1163.33	13.5834	1788.37	63.3307	1411.65	23.3389	1938.36	63.2596	1661.65	32.7726	2088.25	62.5955	1911.64	42.6527
																								1488.38	63.8412	911.646	1.69231	1638.37	63.6326	1161.66	13.2191	1790.03	63.204	1409.98	23.0762	1940.03	62.9701	1659.96	33.5374	2089.92	62.6982	1909.96	43.4168
																								1490.04	63.2779	909.961	1.45052	1640.04	63.8482	1160	13.191	1791.7	63.8087	1408.31	22.8667	1941.69	63.0395	1658.31	32.6006	2091.57	63.7178	1908.32	41.9841
																								1491.71	64.5836	908.315	1.23327	1641.7	63.7282	1158.34	12.9468	1793.37	63.9247	1406.64	22.8072	1943.37	63.5959	1656.63	32.9433	2093.26	62.4388	1906.62	43.0166
																								1493.39	63.4852	906.638	0.929753	1643.38	64.359	1156.65	12.8691	1795.03	63.5924	1404.99	22.7259	1945.02	63.5263	1654.98	32.5527	2094.91	64.4324	1904.98	41.9972
																								1495.05	64.657	904.978	0.690095	1645.04	64.3507	1154.99	12.6881	1796.7	64.6776	1403.33	22.424	1946.68	63.8935	1653.3	32.396	2096.57	62.9385	1903.3	42.4618
																								1496.7	64.55	903.308	0.397187	1646.7	64.5612	1153.33	12.3467	1798.36	64.0737	1401.66	22.3811	1948.35	64.1118	1651.63	32.512	2098.24	64.4662	1901.62	41.7415
																								1498.37	64.5731	901.636	0.10657	1648.36	65.0259	1151.65	12.4375	1800.02	64.7119	1399.99	22.0562	1950.01	63.8819	1649.99	31.8181	2099.9	63.63	1899.97	41.9093
																								1500.01	65.0939	899.99	-0.143086	1650.02	64.9817	1150	11.9568	1801.69	64.9454	1398.33	22.1537	1951.69	65.0326	1648.31	32.114	2101.58	64.2013	1898.29	41.7253
																												1651.7	65.3002	1148.32	11.9381	1803.36	64.5347	1396.65	21.5941	1953.35	63.6374	1646.66	31.5292	2103.24	64.7368	1896.64	41.3749
																												1653.36	65.2103	1146.66	11.8788	1805.03	65.5528	1394.99	21.6668	1955.02	65.7178	1644.98	31.7692	2104.91	63.961	1894.97	41.4281
																												1655.03	65.8101	1144.99	11.4906	1806.7	65.0722	1393.31	21.4945	1956.7	64.345	1643.3	31.4186	2106.59	65.579	1893.3	41.2072
																												1656.71	65.9519	1143.33	11.5721	1808.36	65.7968	1391.65	21.2613	1958.35	65.7406	1641.64	31.4862	2108.24	64.0824	1891.64	40.9096
																												1658.37	65.6817	1141.66	11.1077	1810.04	65.5703	1389.98	21.4016	1960.03	65.0171	1639.97	31.04	2109.92	65.8275	1889.99	41.0068
																												1660.04	66.8216	1140.01	11.2209	1811.69	66.0428	1388.32	20.7645	1961.68	65.3725	1638.32	31.213	2111.57	65.004	1888.31	40.6255
																												1661.69	65.8446	1138.33	10.7102	1813.37	66.2004	1386.66	21.1936	1963.37	66.2705	1636.64	30.6212	2113.25	65.8798	1886.64	40.6521
																												1663.38	67.3983	1136.66	10.7641	1815.03	66.0076	1384.99	20.5149	1965.03	65.0765	1634.96	31.0036	2114.92	65.5902	1884.95	40.538
																												1665.04	66.2856	1134.98	10.5725	1816.69	66.4397	1383.34	20.6512	1966.68	67.1012	1633.3	30.2294	2116.57	66.0571	1883.31	40.0061
																												1666.69	67.1573	1133.33	10.2423	1818.36	66.3809	1381.64	20.3584	1968.36	65.2246	1631.64	30.843	2118.24	66.0442	1881.62	40.2908
																												1668.37	67.1864	1131.65	10.3407	1820.03	66.7724	1379.98	20.1325	1970.03	67.4226	1629.97	29.7854	2119.91	66.3023	1879.97	39.5236
																												1670.03	67.2984	1129.99	9.76805	1821.69	67.4816	1378.32	20.2082	1971.68	66.2748	1628.31	30.2379	2121.57	66.1085	1878.3	40.2019
																												1671.69	67.9853	1128.32	9.94214	1823.37	67.0365	1376.64	19.5963	1973.36	66.8956	1626.65	29.9676	2123.25	66.9066	1876.62	39.1857
																												1673.37	67.5394	1126.64	9.53332	1825.02	68.1339	1374.99	19.9178	1975.02	67.2932	1624.98	29.5206	2124.9	66.6086	1874.98	39.4152
																												1675.02	68.5344	1125	9.50124	1826.7	67.4819	1373.31	19.359	1976.7	66.9078	1623.3	29.9591	2126.59	67.2483	1873.29	39.4227
																												1676.71	68.1086	1123.33	9.21971	1828.35	68.1194	1371.66	19.5191	1978.35	67.7005	1621.64	29	2128.24	67.2703	1871.65	38.8937
																												1678.36	68.4285	1121.67	9.02705	1830.03	68.1137	1369.99	19.2203	1980.03	67.4514	1619.98	29.7431	2129.91	67.0951	1869.98	39.3286
																												1680.03	68.8358	1120	8.98123	1831.7	67.6989	1368.32	18.9764	1981.7	67.9039	1618.3	28.6955	2131.59	68.0961	1868.3	38.551
																												1681.71	68.6859	1118.32	8.60327	1833.36	69.0256	1366.66	19.0969	1983.35	68.1254	1616.63	29.2529	2133.24	67.1634	1866.64	38.9446
																												1683.36	69.3326	1116.66	8.54306	1835.03	67.5091	1365.01	18.5054	1985.02	68.0492	1614.97	28.4949	2134.91	68.932	1864.96	38.248
																												1685.03	69.0933	1114.99	8.3272	1836.68	69.814	1363.33	18.7011	1986.68	68.6281	1613.31	28.5945	2136.57	67.1764	1863.31	38.4775
																												1686.69	69.4978	1113.33	8.0731	1838.36	68.4502	1361.66	18.3378	1988.36	68.3673	1611.64	28.5719	2138.24	69.2825	1861.63	38.2921
																												1688.37	70.1612	1111.65	8.021	1840.03	69.8076	1359.97	18.2897	1990.03	68.9365	1609.98	28.0548	2139.91	68.082	1859.96	37.6947
																												1690.04	69.2081	1109.98	7.71241	1841.69	69.5788	1358.33	18.1813	1991.69	69.2028	1608.32	28.3272	2141.57	68.8008	1858.3	38.3003
																												1691.7	70.8783	1108.32	7.61455	1843.37	70.2029	1356.64	17.7373	1993.36	68.7441	1606.63	27.8573	2143.25	69.0273	1856.63	37.1261
																												1693.37	69.3302	1106.66	7.31103	1845.03	70.2165	1354.99	17.922	1995.03	70.0325	1604.97	27.751	2144.91	68.6278	1854.96	37.8472
																												1695.03	71.331	1104.99	7.17006	1846.7	69.7295	1353.33	17.4405	1996.69	69.1212	1603.3	27.6918	2146.57	69.8863	1853.3	37.4761
																												1696.7	70.034	1103.33	7.02752	1848.37	71.5064	1351.65	17.5101	1998.36	70.3786	1601.64	27.3997	2148.25	68.8918	1851.64	37.0672
																												1698.37	71.2108	1101.67	6.69936	1850.02	70.0932	1350	17.1793	2000.02	69.8278	1599.99	27.4898	2149.9	70.2091	1849.97	37.1569
																												1700.03	71.0006	1100	6.6364	1851.7	71.2598	1348.32	17.1154	2001.7	70.2437	1598.3	27.0811	2151.58	69.8015	1848.3	36.7071
																												1701.7	70.9619	1098.32	6.23828	1853.35	70.7384	1346.67	17.0235	2003.35	70.6038	1596.65	27.1933	2153.24	70.0689	1846.63	36.9757
																												1703.36	71.9337	1096.66	6.1233	1855.02	71.1464	1345	16.7268	2005.01	70.1884	1594.97	26.8322	2154.9	70.7871	1844.97	36.3031
																												1705.02	70.928	1095	5.98221	1856.71	71.667	1343.31	16.604	2006.7	71.2293	1593.31	26.5479	2156.59	70.1365	1843.29	36.719
																												1706.71	72.3219	1093.32	5.6222	1858.35	71.67	1341.66	16.4524	2008.35	70.7156	1591.64	26.7862	2158.24	71.0695	1841.62	36.2342
																												1708.36	71.2602	1091.65	5.54522	1860.03	71.7568	1339.99	16.2508	2010.02	71.6478	1589.99	26.1502	2159.91	70.5322	1839.96	36.1091
																												1710.04	71.9142	1089.98	5.22095	1861.7	72.181	1338.32	16.1781	2011.69	71.2211	1588.32	26.5438	2161.58	70.9737	1838.3	36.1233
																												1711.7	71.6127	1088.33	5.11391	1863.37	72.2155	1336.65	15.805	2013.36	71.4825	1586.64	25.9992	2163.25	71.5863	1836.63	35.5137
																												1713.37	72.0181	1086.66	4.82298	1865.04	72.694	1334.97	15.9555	2015.03	72.254	1584.96	25.8159	2164.93	71.1615	1834.97	35.8161
																												1715.05	72.088	1084.99	4.57875	1866.69	72.3069	1333.32	15.4804	2016.69	71.5922	1583.31	25.6498	2166.57	72.4639	1833.32	35.4041
																												1716.7	72.1248	1083.34	4.44712	1868.37	73.207	1331.65	15.42	2018.36	72.4159	1581.63	25.6804	2168.24	71.2385	1831.63	35.2314
																												1718.37	72.1347	1081.65	4.03585	1870.03	72.6421	1329.98	15.3332	2020.03	72.2635	1579.97	25.5474	2169.91	72.4937	1829.96	35.2063
																												1720.03	72.982	1080	4.08315	1871.68	73.2478	1328.32	14.9611	2021.67	72.4096	1578.3	24.9936	2171.56	72.2007	1828.29	34.8017
																												1721.68	72.4305	1078.32	3.57277	1873.35	73.5544	1326.66	15.1349	2023.35	73.4087	1576.63	25.282	2173.24	72.3436	1826.63	35.0216
																												1723.36	73.2127	1076.65	3.56911	1875.01	72.9942	1324.99	14.5428	2025.01	72.4586	1574.99	24.7806	2174.9	72.8836	1824.97	34.4255
																												1725.02	72.8642	1075	3.2428	1876.7	74.6173	1323.32	14.7564	2026.69	73.9291	1573.3	24.8743	2176.58	72.2586	1823.29	34.5588
																												1726.7	73.4067	1073.32	2.92638	1878.36	73.4463	1321.66	14.2748	2028.35	72.759	1571.66	24.7142	2178.24	73.695	1821.64	34.4139
																												1728.36	73.6458	1071.67	2.8759	1880.02	75.3672	1320	14.2991	2030.02	74.0567	1569.98	24.4299	2179.9	72.536	1819.97	34.0153
																												1730.03	73.6437	1069.99	2.47183	1881.71	73.9735	1318.31	14.0288	2031.7	73.659	1568.3	24.3004	2181.6	74.0138	1818.31	34.3685
																												1731.72	74.6439	1068.34	2.43043	1883.35	74.9993	1316.65	13.8515	2033.35	73.9284	1566.64	24.2915	2183.24	73.0744	1816.63	33.4421
																												1733.36	73.4418	1066.66	2.0599	1885.03	74.8344	1314.98	13.9268	2035.02	74.7506	1564.97	23.8927	2184.91	73.7793	1814.99	34.1149
																												1735.03	75.0966	1065.01	1.90788	1886.7	74.8921	1313.32	13.36	2036.69	73.6639	1563.31	24.0335	2186.58	74.188	1813.31	33.3651
																												1736.7	73.577	1063.33	1.58837	1888.37	76.0316	1311.66	13.5183	2038.36	75.2602	1561.63	23.393	2188.25	73.9315	1811.64	33.4632
																												1738.37	75.1644	1061.66	1.30166	1890.03	75.0159	1309.99	13.1406	2040.03	74.0239	1559.96	23.7591	2189.92	74.3777	1809.96	33.2315
																												1740.04	74.8179	1059.98	1.12372	1891.68	76.1296	1308.34	13.0231	2041.68	75.6725	1558.3	23.0593	2191.57	74.7843	1808.31	32.8531
																												1741.69	74.7906	1058.33	0.739148	1893.37	75.9253	1306.65	12.9219	2043.36	74.8087	1556.63	23.5375	2193.24	74.498	1806.63	33.3233
																												1743.37	75.7333	1056.65	0.561746	1895.03	76.2379	1304.99	12.6185	2045.02	75.5549	1554.97	22.9203	2194.91	75.1356	1804.97	32.2837
																												1745.03	75.0277	1054.99	0.244037	1896.68	76.7387	1303.33	12.5901	2046.68	75.7533	1553.31	22.7917	2196.56	75.0965	1803.3	32.8491
																												1746.69	76.5825	1053.33	-0.0423178	1898.37	76.4548	1301.65	12.2647	2048.36	75.8212	1551.64	22.8974	2198.25	75.2737	1801.63	32.4116
																												1748.38	75.3763	1051.65	-0.328874	1900.01	77.2173	1299.99	12.1966	2050.01	76.3126	1549.98	22.3243	2199.9	75.5431	1799.98	32.3134
																												1750	76.6822	1050.01	-0.636687	1901.7	76.7561	1298.31	11.9185	2051.69	76.1093	1548.31	22.6962	2201.59	75.3554	1798.3	32.392
																																1903.35	77.6199	1296.66	11.7668	2053.34	76.2756	1546.64	21.9164	2203.24	76.559	1796.65	31.7781
																																1905.03	77.7183	1294.99	11.7394	2055.02	76.8795	1544.98	22.2423	2204.91	75.2274	1794.98	31.9546
																																1906.7	77.0403	1293.33	11.2458	2056.7	76.6542	1543.3	21.6332	2206.59	77.3461	1793.3	31.3552
																																1908.36	79.0241	1291.65	11.3867	2058.34	77.2948	1541.64	21.8555	2208.24	75.7709	1791.63	31.6903
																																1910.04	77.1683	1290.01	11.0662	2060.03	77.3099	1539.97	21.6803	2209.91	77.2263	1789.97	31.131
																																1911.69	79.3154	1288.33	10.9147	2061.68	77.4834	1538.31	21.2994	2211.57	76.6619	1788.31	31.1122
																																1913.36	77.9348	1286.65	10.7359	2063.35	77.8048	1536.65	21.4071	2213.24	77.1718	1786.63	31.2978
																																1915.04	79.3722	1284.97	10.4538	2065.03	77.3351	1534.98	21.0184	2214.92	77.6001	1784.95	30.4118
																																1916.69	78.6546	1283.33	10.4297	2066.69	78.7232	1533.32	20.9694	2216.57	76.9885	1783.29	31.1511
																																1918.37	79.5601	1281.64	10.1017	2068.37	77.8002	1531.63	20.7661	2218.25	78.7544	1781.63	30.343
																																1920.03	79.6451	1279.98	10.0925	2070.03	78.9662	1529.97	20.6601	2219.91	77.1134	1779.96	30.5366
																																1921.7	79.1648	1278.32	9.73211	2071.69	78.5797	1528.31	20.5573	2221.58	78.7285	1778.31	30.1517
																																1923.36	80.6443	1276.64	9.63694	2073.36	78.6505	1526.63	20.2633	2223.25	78.222	1776.64	30.0493
																																1925.02	79.7809	1275	9.4801	2075.02	79.8874	1524.98	20.2075	2224.91	78.3514	1774.97	29.9477
																																1926.7	80.5192	1273.32	9.21372	2076.7	78.7022	1523.3	19.7709	2226.59	78.9328	1773.29	29.5998
																																1928.35	80.6937	1271.67	9.04066	2078.35	80.1036	1521.64	19.7241	2228.24	78.5177	1771.63	29.7816
																																1930.02	80.9198	1270	8.98819	2080.01	79.2542	1519.98	19.8494	2229.91	79.3735	1769.97	29.2069
																																1931.7	80.6235	1268.32	8.60504	2081.69	80.3978	1518.31	19.3698	2231.58	79.1666	1768.3	29.4401
																																1933.36	81.3709	1266.65	8.64915	2083.35	80.1202	1516.65	19.4115	2233.24	79.7684	1766.63	29.1106
																																1935.04	81.1545	1264.98	8.21981	2085.03	80.0524	1515	19.1516	2234.92	79.9487	1764.96	28.9245
																																1936.69	81.8248	1263.33	8.29399	2086.68	81.2313	1513.31	18.9163	2236.58	79.7337	1763.31	28.7873
																																1938.37	81.3406	1261.65	7.78493	2088.36	80.1866	1511.65	18.8545	2238.25	80.7259	1761.63	28.7413
																																1940.04	82.4454	1259.97	7.80715	2090.03	81.6841	1509.96	18.5014	2239.92	79.7894	1759.97	28.3316
																																1941.69	81.7148	1258.32	7.52627	2091.69	80.8078	1508.31	18.6781	2241.57	80.8624	1758.31	28.476
																																1943.37	82.824	1256.65	7.21868	2093.36	81.6686	1506.62	18.1747	2243.25	80.9863	1756.62	27.9245
																																1945.03	82.7537	1254.99	7.30731	2095.02	82.2161	1504.98	18.3762	2244.91	80.5402	1754.97	28.2558
																																1946.68	82.4879	1253.33	6.72568	2096.68	81.2368	1503.31	17.9357	2246.57	81.6622	1753.3	27.575
																																1948.35	83.8905	1251.66	6.89832	2098.35	82.8853	1501.63	17.6954	2248.24	81.2876	1751.63	27.8304
																																1950.02	82.2399	1249.99	6.40546	2100.01	81.6047	1499.99	17.848	2249.9	81.8898	1749.98	27.463
																																1951.7	84.3885	1248.32	6.41873	2101.69	83.1182	1498.31	17.3001	2251.57	81.8777	1748.29	27.2351
																																1953.36	82.5983	1246.66	6.00446	2103.35	82.2924	1496.66	17.5063	2253.24	81.84	1746.64	27.5048
																																1955.03	84.8119	1244.99	5.89945	2105.02	82.9135	1494.98	17.0734	2254.91	82.354	1744.97	26.6117
																																1956.71	83.5473	1243.31	5.71512	2106.7	83.7405	1493.3	17.0358	2256.59	82.2751	1743.31	27.3151
																																1958.36	84.3502	1241.65	5.33001	2108.36	83.0572	1491.64	16.8069	2258.25	83.27	1741.63	26.3031
																																1960.04	84.7941	1239.98	5.33744	2110.03	84.1334	1489.97	16.534	2259.92	82.3136	1739.98	26.9492
																																1961.68	84.1437	1238.32	4.9448	2111.68	83.6121	1488.31	16.8307	2261.57	83.052	1738.31	26.1766
																																1963.38	85.4437	1236.65	4.77947	2113.37	84.1863	1486.64	16.0346	2263.26	83.6666	1736.64	26.3937
																																1965.03	84.6688	1234.99	4.55883	2115.02	84.1465	1484.96	16.4457	2264.91	82.5485	1734.96	26.1984
																																1966.69	85.5933	1233.33	4.28801	2116.68	84.5599	1483.3	15.8566	2266.57	84.4323	1733.3	25.7926
																																1968.36	85.5042	1231.65	4.0413	2118.35	84.5038	1481.64	15.84	2268.24	83.2545	1731.62	26.0216
																																1970.02	85.6482	1229.99	3.82049	2120.02	84.9232	1479.97	15.7293	2269.91	84.4601	1729.97	25.4555
																																1971.69	86.0254	1228.32	3.50511	2121.68	85.306	1478.31	15.398	2271.57	84.3438	1728.3	25.529
																																1973.37	85.7672	1226.65	3.34324	2123.36	85.6146	1476.64	15.3849	2273.25	84.4703	1726.63	25.2105
																																1975.02	86.7018	1224.99	3.14403	2125.01	84.83	1474.98	14.9955	2274.9	85.1921	1724.98	25.1726
																																1976.71	86.1935	1223.31	3.0705	2126.7	86.5808	1473.31	15.051	2276.59	83.9636	1723.3	25.064
																																1978.35	86.3419	1221.66	2.6193	2128.35	85.2026	1471.65	14.6347	2278.24	86.2024	1721.65	24.8354
																																1980.04	87.1915	1219.99	2.58358	2130.03	86.3626	1469.98	14.6342	2279.92	84.4197	1719.97	24.7755
																																1981.69	86.1609	1218.33	2.23019	2131.69	86.3784	1468.29	14.5251	2281.58	86.1256	1718.3	24.4192
																																1983.36	87.6706	1216.66	1.97333	2133.36	86.5534	1466.63	14.2051	2283.24	85.583	1716.63	24.2658
																																1985.03	86.8254	1215	1.80026	2135.03	87.45	1464.97	14.2144	2284.91	85.7396	1714.96	24.3674
																																1986.69	87.4976	1213.33	1.36391	2136.68	86.7806	1463.31	13.9396	2286.57	86.314	1713.3	23.7619
																																1988.37	87.5945	1211.66	1.26389	2138.36	88.2381	1461.64	13.6888	2288.25	85.8065	1711.62	24.1648
																																1990.03	87.3715	1209.97	0.828225	2140.03	86.6869	1459.98	13.614	2289.92	86.9748	1709.95	23.4639
																																1991.7	87.8691	1208.32	0.710416	2141.69	88.4744	1458.32	13.2943	2291.58	86.0087	1708.3	23.682
																																1993.37	87.3707	1206.65	0.308386	2143.36	87.6743	1456.63	13.3131	2293.25	87.2771	1706.63	23.304
																																1995.03	88.426	1204.99	0.090308	2145.03	87.8203	1454.97	12.946	2294.91	87.3142	1704.97	23.1392
																																1996.7	87.9492	1203.32	-0.171635	2146.69	89.0893	1453.31	12.9924	2296.58	86.7429	1703.31	23.1736
																																1998.36	88.2317	1201.64	-0.561935	2148.36	88.3642	1451.63	12.6844	2298.24	88.121	1701.64	22.7121
																																2000.01	88.9332	1200	-0.789064	2150.02	89.2306	1449.98	12.4704	2299.91	87.35	1699.97	22.8965
																																2000.02	88.9079	1199.99	-0.790021	2151.7	89.0122	1448.3	12.4769	2301.59	88.3445	1698.31	22.3561
																																	2.4	1199.97	-0.790729	2153.35	89.535	1446.64	12.0648	2303.23	88.2391	1696.63	22.5622
																																				2155.02	89.5636	1444.98	12.0481	2304.9	88.2572	1694.97	22.2402
																																				2156.7	89.4879	1443.31	11.815	2306.58	88.5792	1693.29	22.0355
																																				2158.35	90.8195	1441.64	11.648	2308.24	88.5798	1691.63	21.9664
																																				2160.03	89.6916	1439.99	11.5246	2309.92	89.569	1689.96	21.7594
																																				2161.69	91.1094	1438.31	11.2	2311.57	88.7745	1688.3	21.5993
																																				2163.36	90.4831	1436.64	11.2615	2313.25	89.6566	1686.64	21.366
																																				2165.03	90.5761	1434.96	10.7982	2314.92	89.8686	1684.97	21.0952
																																				2166.69	91.6925	1433.31	10.7887	2316.57	89.4602	1683.32	21.3158
																																				2168.36	90.6533	1431.63	10.5529	2318.25	90.4388	1681.62	20.7284
																																				2170.02	92.1456	1429.97	10.2077	2319.91	90.3286	1679.96	21.0654
																																				2171.68	91.2182	1428.31	10.2712	2321.57	90.4707	1678.3	20.5661
																																				2173.34	92.4943	1426.63	9.80449	2323.23	90.8233	1676.62	20.4674
																																				2175.01	91.9293	1424.99	9.90328	2324.9	90.6356	1674.97	20.3442
																																				2176.69	92.3082	1423.31	9.48548	2326.57	91.6546	1673.29	19.7741
																																				2178.35	93.1059	1421.65	9.43537	2328.24	91.0277	1671.64	20.2189
																																				2180.03	92.5126	1419.98	9.19151	2329.91	92.1284	1669.97	19.4313
																																				2181.7	93.1672	1418.3	8.88278	2331.59	91.3819	1668.3	20.0199
																																				2183.35	93.2989	1416.64	8.99452	2333.24	91.9714	1666.64	19.0919
																																				2185.03	93.4516	1414.97	8.42704	2334.91	92.8422	1664.99	19.6076
																																				2186.68	93.9086	1413.31	8.56558	2336.57	91.6115	1663.3	18.9472
																																				2188.36	94.01	1411.64	8.13838	2338.25	93.9782	1661.64	18.952
																																				2190.03	94.211	1409.96	8.05045	2339.91	91.8703	1659.96	18.8352
																																				2191.68	94.8446	1408.3	7.78994	2341.57	93.7298	1658.31	18.4793
																																				2193.36	94.3894	1406.64	7.59498	2343.24	93.2099	1656.62	18.5979
																																				2195.02	95.9202	1404.97	7.42265	2344.91	93.5901	1654.97	18.1392
																																				2196.68	93.7168	1403.31	7.19104	2346.57	94.5097	1653.3	18.225
																																				2198.36	96.6823	1401.65	6.96886	2348.25	93.1466	1651.62	17.9184
																																				2200.01	94.4987	1399.98	6.76493	2349.9	95.3352	1649.98	17.9189
																																				2201.7	96.2313	1398.31	6.47394	2351.59	93.8343	1648.3	17.5897
																																				2203.35	96.3422	1396.64	6.3844	2353.24	95.2395	1646.65	17.4923
																																				2205.03	95.9906	1394.98	6.09817	2354.92	94.6939	1644.98	17.2728
																																				2206.69	97.2689	1393.3	5.83059	2356.58	95.4571	1643.29	17.2123
																																				2208.35	95.47	1391.64	5.74632	2358.24	95.5967	1641.64	16.7746
																																				2210.03	98.0147	1389.97	5.35511	2359.91	95.9775	1639.97	16.8526
																																				2211.68	95.9999	1388.31	5.39531	2361.57	95.7809	1638.3	16.4819
																																				2213.36	98.1148	1386.64	4.87352	2363.24	95.9217	1636.63	16.5056
																																				2215.02	97.1668	1384.98	5.01848	2364.91	96.0113	1634.95	16.2225
																																				2216.69	97.636	1383.32	4.48119	2366.58	97.0183	1633.3	16.0404
																																				2218.36	98.6299	1381.64	4.41204	2368.25	96.1145	1631.63	16.0095
																																				2220.02	97.7283	1379.97	4.11793	2369.91	97.5819	1629.96	15.5729
																																				2221.68	98.6069	1378.3	3.76002	2371.57	97.2592	1628.3	15.7845
																																				2223.36	98.1729	1376.64	3.73093	2373.25	96.963	1626.64	15.1967
																																				2225.02	98.9588	1374.98	3.24843	2374.91	98.1967	1624.97	15.3392
																																				2226.7	99.0213	1373.3	3.15715	2376.59	96.9626	1623.3	15.0212
																																				2228.34	98.8184	1371.65	2.77819	2378.24	99.0715	1621.64	14.8012
																																				2230.02	99.7371	1369.97	2.64213	2379.91	97.534	1619.98	14.7444
																																				2231.69	99.2414	1368.32	2.32386	2381.58	99.4856	1618.29	14.4375
																																				2233.35	99.6744	1366.64	1.99713	2383.24	98.4303	1616.63	14.5129
																																				2235.03	100.273	1364.99	1.88078	2384.92	99.2567	1614.96	14.0709
																																				2236.68	99.6483	1363.31	1.45498	2386.57	99.7719	1613.3	14.0827
																																				2238.36	100.971	1361.64	1.23791	2388.25	98.771	1611.64	13.9191
																																				2240.03	99.4908	1359.96	0.979398	2389.93	100.603	1609.97	13.5849
																																				2241.69	101.127	1358.31	0.634383	2391.57	99.4451	1608.32	13.6315
																																				2243.36	100.197	1356.63	0.497196	2393.25	100.198	1606.62	13.2793
																																				2245.03	101.255	1354.97	0.152867	2394.91	100.874	1604.97	13.2789
																																				2246.68	101.234	1353.31	-0.03509	2396.57	100.281	1603.3	12.9936
																																				2248.35	100.332	1351.63	-0.420858	2398.24	101.625	1601.63	12.7639
																																				2250.01	102.066	1349.99	-0.668536	2399.9	100.613	1599.97	12.7541
																																				2250.03	102.02	1349.97	-0.656881	2401.57	101.581	1598.29	12.2854
																																								2403.24	101.408	1596.64	12.4324
																																								2404.91	101.759	1594.97	11.9124
																																								2406.59	102.747	1593.31	12.0067
																																								2408.24	101.37	1591.64	11.6812
																																								2409.91	103.544	1589.99	11.5412
																																								2411.58	101.93	1588.31	11.4015
																																								2413.25	103.577	1586.63	11.1198
																																								2414.91	102.819	1584.95	11.0696
																																								2416.56	103.372	1583.31	10.7336
																																								2418.23	104.319	1581.63	10.6424
																																								2419.91	102.935	1579.97	10.412
																																								2421.56	105.174	1578.3	10.2029
																																								2423.25	103.568	1576.62	10.0679
																																								2424.9	105.208	1574.98	9.847
																																								2426.58	104.709	1573.3	9.60096
																																								2428.24	105.404	1571.65	9.47755
																																								2429.92	105.111	1569.98	9.1826
																																								2431.59	105.859	1568.3	9.14595
																																								2433.24	105.531	1566.63	8.81733
																																								2434.91	106.175	1564.96	8.79312
																																								2436.57	105.807	1563.31	8.43365
																																								2438.24	107.243	1561.63	8.25881
																																								2439.92	106.214	1559.95	8.20315
																																								2441.57	107.018	1558.3	7.75276
																																								2443.25	107.463	1556.63	7.80344
																																								2444.91	106.374	1554.97	7.34606
																																								2446.57	109.033	1553.3	7.38438
																																								2448.25	106.581	1551.64	7.03718
																																								2449.9	109.512	1549.97	6.86852
																																								2451.59	107.315	1548.3	6.71254
																																								2453.24	109.208	1546.63	6.30834
																																								2454.9	108.243	1544.97	6.34138
																																								2456.59	108.891	1543.29	5.78049
																																								2458.23	109.782	1541.63	5.81404
																																								2459.92	108.501	1539.96	5.49977
																																								2461.58	110.631	1538.3	5.251
																																								2463.24	109.244	1536.63	5.14289
																																								2464.93	110.417	1534.97	4.74924
																																								2466.57	109.894	1533.32	4.70888
																																								2468.25	109.839	1531.63	4.25804
																																								2469.91	110.611	1529.97	4.14308
																																								2471.56	110.259	1528.29	3.84551
																																								2473.24	111.077	1526.63	3.54387
																																								2474.9	111.092	1524.97	3.43915
																																								2476.58	111.131	1523.29	3.05694
																																								2478.24	111.841	1521.64	2.88265
																																								2479.92	110.967	1519.97	2.60083
																																								2481.59	112.468	1518.31	2.37435
																																								2483.24	112.031	1516.64	2.14857
																																								2484.92	112.621	1514.98	1.88005
																																								2486.57	112.841	1513.31	1.65779
																																								2488.25	112.139	1511.63	1.3413
																																								2489.92	113.714	1509.95	1.05007
																																								2491.57	112.431	1508.3	0.869258
																																								2493.24	113.786	1506.63	0.406513
																																								2494.91	112.613	1504.97	0.342003
																																								2496.57	112.868	1503.3	-0.190799
																																								2498.25	113.889	1501.63	-0.357062
																																								2499.9	113.076	1499.99	-0.703522
																																								2500	113.358
																																								2500.02	113.426

## Sheet: Fig. 2i
5	5	10	10	20	20	50	50	100	100	200	200	300	300
strain	stress	strain	stress	strain	stress	strain	stress	strain	stress	strain	stress	strain	stress
0	-0.00282333	0	-0.00294643	0	-0.00297763	0	-0.00301898	5.84343	0.46197	0	0	0	0
0.28875	0.00896513	0.300781	0.00935603	0.300781	0.00945509	0.300781	0.00966161	22.1015	0.826811	9.89625	1.37232	9.89625	0.372322
2.00445	0.038363	2.08797	0.0400356	2.08797	0.0404595	2.08797	0.0415434	37.7719	0.543526	42.0628	1.22385	12.3703	1.72286
3.94065	0.188939	4.10484	0.197177	4.10484	0.199264	4.10484	0.203058	53.4056	1.21605	73.3792	0.874714	52.5785	1.53647
5.7036	0.230693	5.94125	0.240752	5.94125	0.243301	5.94125	0.248165	69.0309	2.02084	104.641	3.31173	91.724	1.09815
7.43925	0.191479	7.74922	0.199828	7.74922	0.201944	7.74922	0.206686	84.6675	1.79194	135.891	5.26185	130.802	4.15766
9.2148	0.436096	9.59875	0.455111	9.59875	0.45993	9.59875	0.468717	100.298	2.37645	167.148	3.3827	169.864	6.60591
10.9494	0.183428	11.4056	0.191425	11.4056	0.193451	11.4056	0.198989	115.93	3.15088	198.391	5.80905	208.935	4.24676
12.7071	0.509038	13.2366	0.531233	13.2366	0.536857	13.2366	0.547623	131.547	2.95524	229.647	6.39766	247.988	7.29288
14.468	0.489348	15.0707	0.510683	15.0707	0.51609	15.0707	0.527025	147.165	3.85463	260.9	7.02567	287.059	8.03184
16.2047	0.61759	16.8799	0.644519	16.8799	0.651343	16.8799	0.66461	162.791	4.79571	292.142	10.5486	326.125	8.82027
17.9571	0.489313	18.7053	0.51065	18.7053	0.516057	18.7053	0.5279	178.415	4.5854	323.401	8.76464	365.178	13.2431
19.7001	0.564987	20.5209	0.589623	20.5209	0.595865	20.5209	0.609272	194.026	4.76647	354.616	14.2532	404.251	11.0034
21.4652	0.662529	22.3596	0.691417	22.3596	0.698737	22.3596	0.714031	209.654	4.62786	385.902	11.4	443.271	17.894
23.2092	0.72855	24.1762	0.760317	24.1762	0.768367	24.1762	0.785083	225.296	8.33476	417.134	16.5124	482.378	14.3119
24.9721	0.938348	26.0127	0.979265	26.0127	0.989635	26.0127	1.00988	240.922	5.22433	448.395	17.478	521.417	20.7302
26.7162	0.845282	27.8294	0.88214	27.8294	0.891481	27.8294	0.91082	256.549	9.29687	479.651	16.8075	545.316	21.9425
28.4613	0.924068	29.6472	0.964355	29.6472	0.974568	29.6472	0.995516	272.173	6.06698	510.882	18.8239	545.32	21.156
30.2096	1.00828	31.4682	1.05224	31.4682	1.06339	31.4682	1.08603	287.793	9.07764	542.168	17.7515	546.36	6.4
31.9725	0.882083	33.3047	0.920544	33.3047	0.930291	33.3047	0.951538	303.416	9.05613	573.4	23.3588
33.7155	1.12456	35.1203	1.17359	35.1203	1.18602	35.1203	1.21128	319.035	10.6214	573.32	22.077
35.4721	1.07459	36.9501	1.12144	36.9501	1.13332	36.9501	1.1583	334.653	12.5599	574.63	2.25
37.2026	1.29112	38.7527	1.34742	38.7527	1.36169	38.7527	1.39029	350.283	9.93988
38.9539	1.33283	40.5771	1.39094	40.5771	1.40567	40.5771	1.43534	365.907	12.9237
40.7211	1.20095	42.4178	1.25331	42.4178	1.26658	42.4178	1.29478	381.549	10.4668
42.4494	1.42599	44.2181	1.48816	44.2181	1.50392	44.2181	1.53586	397.163	14.8962
44.2176	1.20101	46.06	1.25338	46.06	1.26665	46.06	1.29575	412.804	14.4781
45.9701	1.56828	47.8855	1.63666	47.8855	1.65399	47.8855	1.68894	428.421	15.2385
47.7172	1.36742	49.7054	1.42705	49.7054	1.44216	49.7054	1.47462	444.039	15.841
49.4665	1.67383	51.5277	1.74682	51.5277	1.7653	51.5277	1.80271	459.659	14.3368
51.2159	1.53947	53.3498	1.60659	53.3498	1.6236	53.3498	1.65949	475.292	18.944
52.9672	1.54469	55.1742	1.61205	55.1742	1.62911	55.1742	1.66553	490.896	17.0593
54.7134	1.8223	56.9931	1.90176	56.9931	1.92189	56.9931	1.96283	506.533	18.5811
56.4427	1.62282	58.7945	1.69357	58.7945	1.71151	58.7945	1.74998	522.18	19.792
58.212	1.93317	60.6375	2.01746	60.6375	2.03882	60.6375	2.0823	537.799	16.3228
59.9477	1.8872	62.4454	1.96948	62.4454	1.99034	62.4454	2.03359	553.42	20.7514
61.7054	1.9977	64.2764	2.08481	64.2764	2.10688	64.2764	2.15221	569.029	21.2244
63.4588	1.90699	66.103	1.99013	66.103	2.01121	66.103	2.05567	584.672	21.7951
65.204	1.99158	67.9208	2.07841	67.9208	2.10042	67.9208	2.14657	600.283	23.2987
66.9763	2.01848	69.7671	2.10649	69.7671	2.1288	69.7671	2.17581	600.28	23.384
68.7047	1.99051	71.5674	2.07729	71.5674	2.09929	71.5674	2.14634	600.5	17.456
70.4571	2.31882	73.3928	2.41993	73.3928	2.44554	73.3928	2.49786
72.2064	2.24902	75.215	2.34708	75.215	2.37194	75.215	2.42368
73.9609	2.22958	77.0426	2.32679	77.0426	2.35143	77.0426	2.40335
75.7165	2.33082	78.8714	2.43245	78.8714	2.4582	78.8714	2.51206
77.4511	2.34175	80.6782	2.44386	80.6782	2.46973	80.6782	2.5242
79.2057	2.41297	82.5059	2.51818	82.5059	2.54485	82.5059	2.60082
80.9676	2.61524	84.3413	2.72926	84.3413	2.75816	84.3413	2.81756
82.698	2.54031	86.1437	2.65108	86.1437	2.67915	86.1437	2.73789
84.4767	2.6493	87.9961	2.76482	87.9961	2.79409	87.9961	2.8549
86.1976	2.56026	89.789	2.67189	89.789	2.70018	89.789	2.76013
87.9699	2.89878	91.6352	3.02516	91.6352	3.0572	91.6352	3.12257
89.7024	2.47369	93.4404	2.58155	93.4404	2.60888	93.4404	2.66847
91.455	2.81026	95.2656	2.93279	95.2656	2.96384	95.2656	3.02882
93.2251	2.97506	97.1101	3.10477	97.1101	3.13764	97.1101	3.2055
94.9567	2.71877	98.9135	2.83731	98.9135	2.86736	98.9135	2.93191
96.7067	3.22618	100.736	3.36684	100.736	3.4025	100.736	3.47494
98.448	2.81547	102.55	2.93823	102.55	2.96934	102.55	3.03622
100.214	3.17099	104.389	3.30925	104.389	3.34429	104.389	3.41683
101.971	2.92266	106.22	3.05009	106.22	3.08239	106.22	3.15175
103.712	3.26245	108.033	3.40469	108.033	3.44074	108.033	3.51554
105.458	3.1794	109.852	3.31802	109.852	3.35315	109.852	3.42718
107.215	3.16219	111.681	3.30006	111.681	3.335	111.681	3.40924
108.959	3.51418	113.499	3.66741	113.499	3.70624	113.499	3.78609
110.722	3.29565	115.335	3.43934	115.335	3.47576	115.335	3.55287
112.461	3.55222	117.147	3.7071	117.147	3.74636	117.147	3.82768
114.221	3.27641	118.98	3.41927	118.98	3.45548	118.98	3.53322
115.955	3.51026	120.786	3.66332	120.786	3.70211	120.786	3.78372
117.701	3.45918	122.606	3.61001	122.606	3.64823	122.606	3.72955
119.469	3.60432	124.447	3.76148	124.447	3.80131	124.447	3.88522
121.205	3.72951	126.255	3.89212	126.255	3.93333	126.255	4.01952
122.97	3.62172	128.094	3.77962	128.094	3.81965	128.094	3.90472
124.708	3.64006	129.903	3.79877	129.903	3.83899	129.903	3.92479
126.466	4.01543	131.736	4.19051	131.736	4.23487	131.736	4.32662
128.214	3.72488	133.556	3.88728	133.556	3.92844	133.556	4.01639
129.955	4.01593	135.37	4.19104	135.37	4.23541	135.37	4.32808
131.718	3.78828	137.207	3.95346	137.207	3.99532	137.207	4.08511
133.464	4.08872	139.024	4.26699	139.024	4.31217	139.024	4.40682
135.202	4.01302	140.835	4.18799	140.835	4.23233	140.835	4.32633
136.957	4.13778	142.663	4.31819	142.663	4.36391	142.663	4.46018
138.699	4.31391	144.478	4.50201	144.478	4.54967	144.478	4.64898
140.462	4.26591	146.314	4.45191	146.314	4.49905	146.314	4.59811
142.205	4.42029	148.13	4.61302	148.13	4.66186	148.13	4.76364
143.96	4.33006	149.958	4.51886	149.958	4.5667	149.958	4.66762
145.718	4.27749	151.79	4.464	151.79	4.51126	151.79	4.61186
147.458	4.38298	153.602	4.57408	153.602	4.62251	153.602	4.72511
149.216	4.44313	155.434	4.63686	155.434	4.68595	155.434	4.7899
150.955	4.6536	157.245	4.85653	157.245	4.90795	157.245	5.01543
152.722	4.63028	159.085	4.83219	159.085	4.88335	159.085	4.99094
154.461	4.65805	160.897	4.86115	160.897	4.91262	160.897	5.02108
156.204	4.95624	162.713	5.17233	162.713	5.22709	162.713	5.34037
157.952	4.53218	164.534	4.7298	164.534	4.77987	164.534	4.88739
159.704	5.18515	166.358	5.41123	166.358	5.46851	166.358	5.58605
161.446	4.61867	168.172	4.82005	168.172	4.87109	168.172	4.98078
163.223	4.85382	170.025	5.06545	170.025	5.11908	170.025	5.23268
164.951	4.89839	171.824	5.11199	171.824	5.16611	171.824	5.28081
166.724	5.01946	173.671	5.23831	173.671	5.29378	173.671	5.41072
168.45	5.20941	175.468	5.43654	175.468	5.4941	175.468	5.61427
170.215	4.99267	177.306	5.21035	177.306	5.26552	177.306	5.38298
171.967	5.62148	179.132	5.86659	179.132	5.92869	179.132	6.05582
173.708	5.16345	180.946	5.38861	180.946	5.44566	180.946	5.56653
175.465	5.47882	182.776	5.71768	182.776	5.77822	182.776	5.90416
177.197	5.28501	184.58	5.51546	184.58	5.57386	184.58	5.69742
178.967	5.17054	186.424	5.39597	186.424	5.4531	186.424	5.57545
180.707	5.54024	188.236	5.78179	188.236	5.843	188.236	5.97122
182.468	5.43396	190.071	5.67091	190.071	5.73095	190.071	5.85806
184.219	5.9609	191.895	6.22079	191.895	6.28664	191.895	6.42193
185.96	5.46086	193.708	5.69896	193.708	5.7593	193.708	5.88772
187.714	6.07883	195.535	6.34389	195.535	6.41105	195.535	6.54898
189.462	5.55561	197.356	5.79786	197.356	5.85924	197.356	5.98996
191.212	5.81829	199.18	6.07198	199.18	6.13627	199.18	6.27129
192.973	5.79946	201.014	6.05235	201.014	6.11643	201.014	6.25163
194.698	5.80618	202.811	6.05932	202.811	6.12348	202.811	6.25923
196.461	5.98894	204.647	6.25009	204.647	6.31626	204.647	6.45515
198.215	6.09853	206.475	6.36444	206.475	6.43182	206.475	6.57277
199.953	6.05012	208.285	6.3139	208.285	6.38076	208.285	6.52145
201.72	6.30783	210.125	6.58287	210.125	6.65257	210.125	6.7975
203.464	6.23864	211.942	6.51064	211.942	6.57957	211.942	6.72394
205.222	6.38125	213.772	6.65949	213.772	6.73	213.772	6.87692
206.958	6.6225	215.582	6.91123	215.582	6.9844	215.582	7.1353
208.709	6.08184	217.406	6.34701	217.406	6.41421	217.406	6.55765
210.473	6.71834	219.244	7.01124	219.244	7.08547	219.244	7.23869
212.21	6.02461	221.052	6.2873	221.052	6.35385	221.052	6.49737
213.952	6.80528	222.867	7.102	222.867	7.17719	222.867	7.33259
215.706	6.60267	224.694	6.89054	224.694	6.96349	224.694	7.11638
217.449	6.88707	226.51	7.18737	226.51	7.26347	226.51	7.42098
219.21	6.71547	228.344	7.0083	228.344	7.0825	228.344	7.23796
220.957	6.84659	230.163	7.14512	230.163	7.22077	230.163	7.3786
222.712	7.20803	231.992	7.52232	231.992	7.60197	231.992	7.76555
224.469	6.86426	233.822	7.16355	233.822	7.2394	233.822	7.3984
226.206	7.04145	235.631	7.34849	235.631	7.4263	235.631	7.58835
227.97	6.92972	237.468	7.23189	237.468	7.30846	237.468	7.46933
229.709	6.92998	239.281	7.23213	239.281	7.3087	239.281	7.47003
231.469	6.98749	241.114	7.29219	241.114	7.3694	241.114	7.53203
233.211	7.0752	242.928	7.38372	242.928	7.4619	242.928	7.62627
234.952	7.29141	244.742	7.60933	244.742	7.6899	244.742	7.85789
236.706	7.19271	246.569	7.50634	246.569	7.58583	246.569	7.75283
238.456	7.69899	248.392	8.03471	248.392	8.11978	248.392	8.29465
240.195	7.60341	250.203	7.93495	250.203	8.01896	250.203	8.19288
241.968	7.25843	252.051	7.57487	252.051	7.65507	252.051	7.82441
243.703	7.68069	253.858	8.01555	253.858	8.10042	253.858	8.27639
245.474	7.32859	255.702	7.64816	255.702	7.72915	255.702	7.90042
247.202	7.91878	257.503	8.26403	257.503	8.35152	257.503	8.53189
248.966	7.65705	259.34	7.99087	259.34	8.07547	259.34	8.25247
250.714	7.89887	261.16	8.24328	261.16	8.33056	261.16	8.51155
252.455	7.81739	262.973	8.15825	262.973	8.24462	262.973	8.42487
254.21	7.85419	264.802	8.1966	264.802	8.28338	264.802	8.46463
255.946	8.28679	266.61	8.64811	266.61	8.73968	266.61	8.92771
257.719	7.8805	268.458	8.22413	268.458	8.3112	268.458	8.49375
259.456	8.3282	270.267	8.69133	270.267	8.78335	270.267	8.97291
261.212	8.17142	272.095	8.52765	272.095	8.61794	272.095	8.80566
262.967	8.32267	273.924	8.68555	273.924	8.77751	273.924	8.9679
264.712	8.46325	275.742	8.83225	275.742	8.92575	275.742	9.11865
266.462	8.28347	277.564	8.64469	277.564	8.73622	277.564	8.92695
268.217	8.58526	279.393	8.95956	279.393	9.05444	279.393	9.25004
269.96	8.54299	281.208	8.91546	281.208	9.00989	281.208	9.20533
271.729	8.61371	283.05	8.98931	283.05	9.08445	283.05	9.28138
273.45	8.55808	284.843	8.93121	284.843	9.02579	284.843	9.22236
275.206	8.47684	286.673	8.84642	286.673	8.9401	286.673	9.13593
276.968	8.69242	288.509	9.07139	288.509	9.16746	288.509	9.36691
278.697	8.98449	290.31	9.37632	290.31	9.47556	290.31	9.67974
280.467	8.52505	292.154	8.89674	292.154	8.99092	292.154	9.18883
282.212	9.29584	293.97	9.70121	293.97	9.80389	293.97	10.0136
283.973	8.76639	295.806	9.14865	295.806	9.24552	295.806	9.44788
285.714	9.41501	297.618	9.82546	297.618	9.92952	297.618	10.1418
287.46	9.01563	299.438	9.4087	299.438	9.50835	299.438	9.71527
289.218	9.46938	301.269	9.88225	301.269	9.98691	301.269	10.2009
290.959	9.24685	303.082	9.64994	303.082	9.75215	303.082	9.96337
292.702	8.72608	304.897	9.10656	304.897	9.20296	304.897	9.40701
294.464	9.69562	306.734	10.1184	306.734	10.2255	306.734	10.4442
296.209	9.00622	308.551	9.3989	308.551	9.49842	308.551	9.70748
297.963	9.87991	310.377	10.3107	310.377	10.4198	310.377	10.6422
299.705	9.22978	312.192	9.63226	312.192	9.7342	312.192	9.94744
301.457	10.1459	314.017	10.5883	314.017	10.7004	314.017	10.9275
303.225	9.46922	315.86	9.88208	315.86	9.98671	315.86	10.2044
304.951	10.0604	317.656	10.499	317.656	10.6102	317.656	10.837
306.71	9.77702	319.49	10.2033	319.49	10.3114	319.49	10.5344
308.46	9.32761	321.313	9.73429	321.313	9.83731	321.313	10.0543
310.209	10.0852	323.134	10.525	323.134	10.6364	323.134	10.8649
311.96	9.79519	324.958	10.2223	324.958	10.3305	324.958	10.5553
313.702	10.0143	326.772	10.451	326.772	10.5616	326.772	10.79
315.452	9.98271	328.596	10.4179	328.596	10.5282	328.596	10.7566
317.222	10.4373	330.439	10.8924	330.439	11.0077	330.439	11.2432
318.944	10.3658	332.233	10.8178	332.233	10.9323	332.233	11.1672
320.724	10.5601	334.088	11.0205	334.088	11.1372	334.088	11.3754
322.448	10.4189	335.883	10.8732	335.883	10.9883	335.883	11.2249
324.215	10.5485	337.724	11.0085	337.724	11.1251	337.724	11.364
325.962	10.099	339.544	10.5393	339.544	10.6509	339.544	10.8838
327.704	10.6964	341.358	11.1627	341.358	11.281	341.358	11.523
329.471	10.3254	343.2	10.7755	343.2	10.8896	343.2	11.1267
331.208	10.7204	345.008	11.1878	345.008	11.3063	345.008	11.5496
332.945	10.9221	346.818	11.3983	346.818	11.519	346.818	11.7657
334.705	10.9384	348.652	11.4153	348.652	11.5362	348.652	11.7836
336.463	11.1621	350.482	11.6489	350.482	11.7722	350.482	12.0234
338.22	10.8351	352.312	11.3075	352.312	11.4273	352.312	11.6741
339.976	11.2011	354.142	11.6895	354.142	11.8133	354.142	12.0659
341.712	10.7783	355.95	11.2484	355.95	11.3675	355.95	11.6143
343.47	11.1384	357.781	11.6239	357.781	11.747	357.781	11.9996
345.202	11.1874	359.585	11.6752	359.585	11.7988	359.585	12.0525
346.974	11.0451	361.432	11.5267	361.432	11.6487	361.432	11.9009
348.706	11.7178	363.235	12.2287	363.235	12.3582	363.235	12.6206
350.468	11.3162	365.071	11.8096	365.071	11.9347	365.071	12.1917
352.202	11.9535	366.878	12.4747	366.878	12.6068	366.878	12.8736
353.953	11.7586	368.701	12.2713	368.701	12.4012	368.701	12.6657
355.725	11.8846	370.548	12.4028	370.548	12.5341	370.548	12.8008
357.445	11.904	372.338	12.4231	372.338	12.5546	372.338	12.8221
359.223	11.6294	374.19	12.1365	374.19	12.265	374.19	12.5289
360.959	12.266	376	12.8008	376	12.9363	376	13.21
362.712	11.5449	377.825	12.0483	377.825	12.1759	377.825	12.4395
364.469	12.0365	379.655	12.5613	379.655	12.6943	379.655	12.9655
366.202	12.366	381.46	12.9051	381.46	13.0418	381.46	13.3183
367.964	12.2003	383.296	12.7322	383.296	12.8671	383.296	13.1416
369.712	12.8666	385.117	13.4276	385.117	13.5698	385.117	13.8545
371.447	11.9293	386.924	12.4494	386.924	12.5812	386.924	12.8526
373.221	12.9081	388.771	13.4709	388.771	13.6136	388.771	13.8998
374.953	12.1977	390.576	12.7295	390.576	12.8644	390.576	13.1407
376.712	12.5382	392.408	13.0848	392.408	13.2234	392.408	13.5052
378.459	12.4688	394.228	13.0125	394.228	13.1502	394.228	13.4314
380.205	12.3269	396.047	12.8643	396.047	13.0006	396.047	13.2802
381.973	12.9872	397.889	13.5534	397.889	13.6969	397.889	13.9866
383.702	12.6982	399.69	13.2519	399.69	13.3922	399.69	13.6782
385.471	13.5355	401.532	14.1257	401.532	14.2752	401.532	14.5738
387.2	12.8796	403.333	13.4411	403.333	13.5834	403.333	13.8729
388.963	13.3042	405.17	13.8843	405.17	14.0314	405.17	14.3275
390.716	13.196	406.997	13.7713	406.997	13.9171	406.997	14.2122
392.452	13.318	408.804	13.8987	408.804	14.0458	408.804	14.3431
394.206	13.0092	410.631	13.5764	410.631	13.7201	410.631	14.0133
395.966	13.1875	412.465	13.7625	412.465	13.9082	412.465	14.2045
397.704	13.1161	414.275	13.688	414.275	13.833	414.275	14.1286
399.482	13.7255	416.127	14.3238	416.127	14.4755	416.127	14.7806
401.199	13.7971	417.916	14.3986	417.916	14.5511	417.916	14.8577
402.973	13.8773	419.763	14.4824	419.763	14.6357	419.763	14.944
404.703	13.7784	421.566	14.3791	421.566	14.5314	421.566	14.8386
406.457	13.819	423.392	14.4215	423.392	14.5742	423.392	14.8825
408.219	14.407	425.228	15.0352	425.228	15.1944	425.228	15.5118
409.953	13.1011	427.035	13.6723	427.035	13.8171	427.035	14.1158
411.712	14.5677	428.867	15.2029	428.867	15.3638	428.867	15.6844
413.448	13.4084	430.675	13.993	430.675	14.1411	430.675	14.4452
415.216	14.8272	432.517	15.4738	432.517	15.6376	432.517	15.963
416.961	14.4279	434.334	15.057	434.334	15.2164	434.334	15.5363
418.716	14.8425	436.162	15.4897	436.162	15.6537	436.162	15.9801
420.466	14.4447	437.985	15.0745	437.985	15.2341	437.985	15.5552
422.217	14.2377	439.81	14.8585	439.81	15.0158	439.81	15.3343
423.964	15.1643	441.629	15.8255	441.629	15.9931	441.629	16.3256
425.719	13.8423	443.458	14.4459	443.458	14.5988	443.458	14.9124
427.462	14.7444	445.274	15.3873	445.274	15.5502	445.274	15.8775
429.223	14.4077	447.108	15.0359	447.108	15.1951	447.108	15.5179
430.95	14.829	448.906	15.4756	448.906	15.6394	448.906	15.9688
432.706	15.4801	450.735	16.1549	450.735	16.326	450.735	16.6654
434.467	15.0254	452.569	15.6805	452.569	15.8466	452.569	16.1799
436.202	15.4473	454.377	16.1207	454.377	16.2915	454.377	16.6313
437.97	14.8577	456.219	15.5056	456.219	15.6697	456.219	16.0014
439.709	15.6645	458.029	16.3474	458.029	16.5206	458.029	16.8645
441.464	15.2179	459.859	15.8814	459.859	16.0496	459.859	16.3875
443.216	14.6573	461.683	15.2964	461.683	15.4584	461.683	15.7885
444.959	15.4311	463.498	16.1039	463.498	16.2743	463.498	16.6162
446.719	15.5151	465.333	16.1915	465.333	16.3629	465.333	16.7065
448.461	16.1246	467.148	16.8276	467.148	17.0058	467.148	17.3587
450.204	15.8917	468.962	16.5846	468.962	16.7602	468.962	17.1103
451.963	15.8847	470.795	16.5772	470.795	16.7528	470.795	17.1031
453.699	16.172	472.602	16.8771	472.602	17.0558	472.602	17.4109
455.458	15.8185	474.435	16.5082	474.435	16.683	474.435	17.0334
457.192	16.3814	476.241	17.0957	476.241	17.2767	476.241	17.6357
458.966	15.5486	478.089	16.2265	478.089	16.3983	478.089	16.7455
460.731	15.7493	479.929	16.436	479.929	16.6101	479.929	16.9608
462.459	16.2832	481.728	16.9931	481.728	17.1731	481.728	17.532
464.221	16.2496	483.563	16.958	483.563	17.1376	483.563	17.4965
465.958	16.8774	485.372	17.6132	485.372	17.7998	485.372	18.1683
467.712	16.6238	487.2	17.3486	487.2	17.5324	487.2	17.8977
469.456	17.2125	489.017	17.963	489.017	18.1532	489.017	18.5276
471.205	16.6246	490.839	17.3493	490.839	17.5331	490.839	17.8993
472.957	17.1257	492.663	17.8724	492.663	18.0617	492.663	18.4357
474.712	16.8841	494.492	17.6203	494.492	17.8069	494.492	18.1779
476.444	16.5386	496.296	17.2596	496.296	17.4424	496.296	17.8088
478.227	16.9656	498.152	17.7054	498.152	17.8928	498.152	18.2659
479.952	17.1207	499.95	17.8671	499.95	18.0563	499.95	18.4321
481.721	16.8675	501.792	17.6029	501.792	17.7893	501.792	18.1618
483.453	17.748	503.598	18.5217	503.598	18.7179	503.598	19.1038
485.216	17.3144	505.433	18.0694	505.433	18.2607	505.433	18.6406
486.965	18.2756	507.255	19.0725	507.255	19.2745	507.255	19.669
488.702	17.0788	509.065	17.8234	509.065	18.0121	509.065	18.3895
490.464	17.7032	510.899	18.475	510.899	18.6707	510.899	19.0577
492.2	17.3561	512.708	18.1129	512.708	18.3046	512.708	18.687
493.963	17.1684	514.545	17.9169	514.545	18.1067	514.545	18.4868
495.712	18.5968	516.367	19.4077	516.367	19.6132	516.367	20.0147
497.463	17.2012	518.19	17.9512	518.19	18.1413	518.19	18.5228
499.216	18.8353	520.017	19.6565	520.017	19.8646	520.017	20.2705
500.966	17.8199	521.84	18.5968	521.84	18.7937	521.84	19.1852
502.713	19.0778	523.659	19.9096	523.659	20.1204	523.659	20.5307
504.471	17.882	525.49	18.6617	525.49	18.8593	525.49	19.2526
506.211	18.1194	527.304	18.9094	527.304	19.1096	527.304	19.5068
507.973	18.5891	529.138	19.3995	529.138	19.605	529.138	20.0096
509.7	17.9886	530.937	18.7729	530.937	18.9716	530.937	19.3679
511.455	18.8687	532.766	19.6914	532.766	19.9	532.766	20.3095
513.217	18.5236	534.601	19.3314	534.601	19.5361	534.601	19.941
514.951	18.9312	536.407	19.7567	536.407	19.9659	536.407	20.3773
516.715	18.9545	538.244	19.781	538.244	19.9904	538.244	20.4026
518.464	19.5582	540.067	20.411	540.067	20.6272	540.067	21.0487
520.218	19.207	541.894	20.0444	541.894	20.2567	541.894	20.6735
521.964	19.2944	543.712	20.1356	543.712	20.3488	543.712	20.7674
523.708	18.686	545.529	19.5006	545.529	19.7071	545.529	20.1172
525.466	19.114	547.361	19.9473	547.361	20.1585	547.361	20.5753
527.216	19.1727	549.184	20.0086	549.184	20.2205	549.184	20.6386
528.952	19.8617	550.992	20.7277	550.992	20.9472	550.992	21.3759
530.711	19.4724	552.824	20.3214	552.824	20.5365	552.824	20.96
532.453	19.5086	554.638	20.3591	554.638	20.5748	554.638	20.9992
534.209	20.4046	556.468	21.2942	556.468	21.5197	556.468	21.9577
535.95	19.7219	558.281	20.5817	558.281	20.7996	558.281	21.2281
537.709	20.4039	560.114	21.2936	560.114	21.5191	560.114	21.958
539.475	19.065	561.953	19.8963	561.953	20.1069	561.953	20.5267
541.206	20.2137	563.756	21.0951	563.756	21.3184	563.756	21.7555
542.961	19.8128	565.585	20.6766	565.585	20.8955	565.585	21.3271
544.697	20.3026	567.393	21.1878	567.393	21.4121	567.393	21.8513
546.468	20.6937	569.238	21.596	569.238	21.8246	569.238	22.2701
548.216	20.2076	571.059	21.0887	571.059	21.312	571.059	21.7507
549.954	20.825	572.869	21.733	572.869	21.9631	572.869	22.4114
551.707	20.4687	574.695	21.3611	574.695	21.5873	574.695	22.0308
553.462	21.1607	576.524	22.0834	576.524	22.3172	576.524	22.7713
555.196	20.7431	578.329	21.6475	578.329	21.8767	578.329	22.3251
556.978	20.4905	580.185	21.3839	580.185	21.6104	580.185	22.0556
558.7	21.2398	581.979	22.1659	581.979	22.4007	581.979	22.8573
560.472	20.5182	583.825	21.4128	583.825	21.6396	583.825	22.0861
562.203	21.6061	585.629	22.5482	585.629	22.787	585.629	23.2499
563.959	21.4891	587.457	22.4261	587.457	22.6635	587.457	23.1251
565.72	21.3322	589.292	22.2624	589.292	22.4981	589.292	22.9579
567.453	21.8063	591.097	22.7571	591.097	22.998	591.097	23.4652
569.211	21.5098	592.929	22.4476	592.929	22.6853	592.929	23.1486
570.952	21.7137	594.741	22.6605	594.741	22.9004	594.741	23.3672
572.713	20.847	596.576	21.756	596.576	21.9863	596.576	22.4408
574.469	21.9789	598.405	22.9372	598.405	23.1802	598.405	23.6517
576.216	21.8095	600.225	22.7605	600.225	23.0014	600.225	23.471
577.968	22.0738	602.051	23.0362	602.051	23.2802	602.051	23.754
579.719	22.474	603.873	23.4539	603.873	23.7023	603.873	24.1825
581.458	22.0389	605.685	22.9998	605.685	23.2433	605.685	23.7176
583.221	22.9344	607.521	23.9344	607.521	24.1878	607.521	24.6756
584.953	22.1387	609.326	23.104	609.326	23.3487	609.326	23.8253
586.715	22.7998	611.161	23.7939	611.161	24.0458	611.161	24.5326
588.457	21.6763	612.976	22.6214	612.976	22.861	612.976	23.3317
590.2	22.8741	614.792	23.8715	614.792	24.1242	614.792	24.613
591.972	23.1449	616.638	24.154	616.638	24.4097	616.638	24.9029
593.697	23.2209	618.435	24.2334	618.435	24.49	618.435	24.9847
595.466	22.8936	620.277	23.8918	620.277	24.1447	620.277	24.6351
597.216	23.4952	622.1	24.5196	622.1	24.7793	622.1	25.279
598.96	23.0677	623.917	24.0735	623.917	24.3284	623.917	24.8223
600.719	23.5839	625.748	24.6123	625.748	24.8728	625.748	25.3747
602.46	23.2142	627.563	24.2263	627.563	24.4828	627.563	24.9797
604.218	23.1796	629.394	24.1903	629.394	24.4465	629.394	24.9433
605.965	23.7688	631.213	24.8052	631.213	25.0678	631.213	25.5738
607.694	23.8106	633.014	24.8488	633.014	25.1119	633.014	25.6189
609.468	25.0835	634.863	26.1771	634.863	26.4543	634.863	26.9804
611.198	23.2024	636.664	24.214	636.664	24.4704	636.664	24.9694
612.957	24.9002	638.496	25.9859	638.496	26.261	638.496	26.7854
614.705	23.4417	640.317	24.4638	640.317	24.7229	640.317	25.2263
616.457	24.6207	642.143	25.6942	642.143	25.9663	642.143	26.4874
618.233	23.777	643.992	24.8138	643.992	25.0765	643.992	25.5858
619.95	24.0706	645.781	25.1202	645.781	25.3862	645.781	25.9002
621.708	24.4482	647.613	25.5142	647.613	25.7843	647.613	26.3043
623.458	24.1349	649.435	25.1872	649.435	25.4539	649.435	25.9698
625.213	25.6297	651.263	26.7472	651.263	27.0303	651.263	27.5686
626.965	24.5135	653.088	25.5824	653.088	25.8532	653.088	26.3756
628.704	25.213	654.9	26.3123	654.9	26.5908	654.9	27.1239
630.46	25.1118	656.73	26.2067	656.73	26.4842	656.73	27.0162
632.216	24.848	658.558	25.9314	658.558	26.2059	658.558	26.7346
633.949	24.9991	660.363	26.0891	660.363	26.3653	660.363	26.8966
635.733	24.7109	662.222	25.7884	662.222	26.0614	660.36	27.031
637.449	25.6166	664.009	26.7335	664.009	27.0166	661.326	12.7
639.222	25.2542	665.857	26.3554	665.857	26.6343
640.955	26.0451	667.661	27.1807	667.661	27.4685
642.706	25.9756	669.485	27.1081	669.485	27.3951
644.468	25.4423	671.321	26.5516	671.321	26.8327
646.198	26.08	673.124	27.2172	673.124	27.5053
647.965	26.2561	674.963	27.4009	674.963	27.691
649.698	25.7653	676.769	26.8887	676.769	27.1734
651.46	26.5712	678.605	27.7298	678.605	28.0233
653.214	26.028	680.431	27.1629	680.431	27.4504
654.965	26.9226	682.255	28.0964	682.255	28.3939
656.722	26.7015	684.085	27.8657	684.085	28.1607
658.465	27.2929	685.9	28.4829	685.9	28.7845
660.208	26.6762	687.716	27.8393	687.716	28.1341
661.967	26.521	689.549	27.6774	689.549	27.9704
663.711	27.3909	691.366	28.5851	691.366	28.8878
665.471	26.0137	693.199	27.148	693.199	27.4354
667.201	27.2625	695	28.4512	695	28.7525
668.951	26.7486	696.824	27.9149	696.824	28.2104
670.717	27.2998	698.663	28.4901	698.663	28.7917
672.451	28.2179	700.469	29.4483	700.469	29.76
674.22	27.6641	702.313	28.8703	702.313	29.1759
675.958	28.0197	704.122	29.2415	704.122	29.551
677.714	27.4338	705.953	28.6299	705.953	28.9331
679.469	27.7519	707.78	28.962	707.78	29.2686
681.208	28.4618	709.592	29.7028	709.592	30.0173
682.968	27.392	711.426	28.5863	711.426	28.889
684.716	28.9073	713.247	30.1677	713.247	30.4871
686.447	28.2329	715.049	29.4639	715.049	29.7759
688.207	29.5043	716.882	30.7907	716.882	31.1167
689.949	28.3365	718.696	29.5719	718.696	29.8851
691.709	29.0312	720.531	30.297	720.531	30.6178
693.452	28.3253	722.346	29.5604	722.346	29.8734
695.209	28.1833	724.176	29.4122	724.176	29.7235
696.981	29.4713	726.023	30.7563	726.023	31.0819
698.706	28.3856	727.819	29.6233	727.819	29.937
700.465	29.7616	729.65	31.0593	729.65	31.3882
702.198	29.1204	731.456	30.3901	731.456	30.7118
703.971	30.8592	733.303	32.2047	733.303	32.5457
705.71	29.4832	735.115	30.7688	733.3	31.321
707.453	29.8561	736.93	31.1579	734.74	15.36
709.207	29.2455	738.757	30.5206
710.962	29.1623	738.76	31.153
712.699	29.9829	740.87	8.254
714.472	30.1728
716.202	30.3138
717.967	30.7108
719.701	31.5553
721.462	31.345
723.214	30.6728
724.953	30.0306
726.712	31.7379
728.45	30.1421
730.217	32.216
731.966	30.9182
733.715	31.5692
735.472	31.865
737.216	31.5009
738.965	32.353
740.713	30.2672
742.46	32.506
744.222	31.428
745.951	32.8991
747.705	33.0969
749.472	32.6256
751.201	33.0714
752.969	32.4514
754.712	32.8449
756.478	31.6422
758.21	32.9515
759.957	33.6423
761.721	33.2603
763.462	33.6346
765.199	33.8929
766.962	33.7662
768.703	33.7514
770.459	33.2779
772.202	33.8276
773.955	33.1192
775.725	34.7923
777.453	34.8883
779.214	34.8073
780.954	35.0227
782.716	34.0421
782.72	34.691
783.58	10.147

## Sheet: Fig. 2j
1	1	2	2	5	5	10	10	20	20	50	50
strain	stress	strain	stress	strain	stress	strain	stress	strain	stress	strain	stress
-0.01728	0.922282	-0.01596	0.450881	-0.012	0.118812	-0.012	-0.157388	-0.01764	0.870482	-0.01344	0.335898
-0.002304	-0.288464	-0.02451	-1.73331	-0.0016	-0.39705	-0.0016	-0.827338	-0.02709	-3.3799	-0.02064	2.52174
0.856512	0.734672	0.85329	-0.810796	0.5948	0.159259	0.5948	-0.104859	0.94311	-1.24346	0.71856	-2.18644
1.9319	0.86111	1.90722	-0.195681	1.3416	0.361897	1.3416	0.158308	2.10798	0.363994	1.60608	-0.0315095
2.90477	-0.896157	2.87052	-0.619258	2.0172	-0.255435	2.0172	-0.643422	3.17268	-0.0836024	2.41728	-0.457918
3.86266	1.01541	3.81843	-0.193071	2.6824	0.694609	2.6824	0.590401	4.22037	1.11511	3.21552	1.17144
4.83494	-0.669385	4.77717	-1.25747	3.3576	0.108201	3.3576	-0.171167	5.28003	-0.580307	4.02288	-0.81538
5.78995	0.696901	5.72508	0.543825	4.0208	0.82459	4.0208	0.759207	6.32772	3.29223	4.82112	4.15625
6.75706	-0.226674	6.68211	-1.1629	4.6924	0.563097	4.6924	0.419607	7.38549	0.347175	5.62704	0.607155
7.70976	0.293978	7.62603	-0.660426	5.354	0.917424	5.354	0.879771	8.42877	1.69267	6.42192	2.41943
8.67226	-0.581565	8.57736	0.109267	6.0224	0.675842	6.0224	0.566028	9.48024	3.56064	7.22304	4.88583
9.6359	-0.441216	9.53154	-1.17989	6.6916	0.868995	6.6916	0.816877	10.5349	1.42642	8.02656	2.34989
10.5938	0.19627	10.4794	0.622583	7.3568	1.27402	7.3568	1.34288	11.5825	5.30124	8.8248	7.32437
11.5557	-0.428306	11.4314	-0.5042	8.0248	1.13971	8.0248	1.16846	12.6347	3.48185	9.6264	5.18164
12.505	-1.04025	12.3701	-0.789254	8.684	1.00907	8.684	0.998786	13.6723	3.29403	10.417	5.07657
13.4686	0.430154	13.3243	-0.0936971	9.3532	1.77118	9.3532	1.98855	14.7269	5.01897	11.2205	7.36457
14.4271	-0.69085	14.2728	-0.0478038	10.0188	1.42404	10.0188	1.53772	15.7752	5.47845	12.0192	8.06996
15.3919	0.353797	15.2264	1.42527	10.6888	2.00419	10.6888	2.29116	16.8292	8.71501	12.8222	12.2474
16.3555	-0.664661	16.18	-0.439248	11.358	1.70164	11.358	1.89823	17.8832	5.46179	13.6253	8.31264
17.318	-0.88398	17.1336	0.858234	12.0264	1.74077	12.0264	1.94905	18.9372	8.35692	14.4283	12.0633
18.2741	-0.00510623	18.0798	-0.0548847	12.6904	2.24881	12.6904	2.60884	19.983	6.95076	15.2251	10.4363
19.2384	-0.546838	19.0334	1.23615	13.36	2.15027	13.36	2.48087	21.037	9.83334	16.0282	14.1713
20.1893	2.1762	19.9739	1.25703	14.0204	3.44648	14.0204	4.16426	22.0765	10.2411	16.8202	14.8109
21.1588	-1.27015	20.9344	-0.255215	14.6936	2.10613	14.6936	2.42354	23.138	7.67551	17.629	11.7366
22.1092	2.60009	21.8755	1.91288	15.3536	3.89302	15.3536	4.74418	24.1781	12.2586	18.4214	17.5955
23.0683	-1.07524	22.8239	0.599542	16.0196	2.45327	16.0196	2.87438	25.2265	10.0751	19.2202	14.9972
24.025	0.886314	23.7719	2.56291	16.684	3.42454	16.684	4.13576	26.2741	14.2628	20.0184	20.3628
24.9887	0.474289	24.7243	1.94858	17.3532	3.38141	17.3532	4.07975	27.3269	13.4401	20.8205	19.466
25.9564	0.122653	25.6813	0.593397	18.0252	3.36466	18.0252	4.058	28.3847	11.1786	21.6264	16.7713
26.9089	2.43099	26.6247	0.956194	18.6867	4.48369	18.6867	5.51129	29.4273	12.2522	22.4208	18.2437
27.8789	-0.816858	27.584	1.50474	19.3604	3.22833	19.3604	3.88095	30.4876	13.6933	23.2286	20.1776
28.834	3.59521	28.5285	1.63692	20.0236	5.24765	20.0236	6.50344	31.5315	14.319	24.024	21.0902
29.7913	-1.54935	29.4741	1.65026	20.6884	3.17915	20.6884	3.81708	32.5767	14.7141	24.8203	21.7147
30.7508	1.87838	30.4272	2.07439	21.3547	4.77801	21.3547	5.89352	33.63	15.9108	25.6229	23.3423
31.7185	0.176754	31.3836	1.75364	22.0267	4.18377	22.0267	5.12177	34.6872	15.6605	26.4283	23.1615
32.677	0.378812	32.3327	2.16141	22.6924	4.40261	22.6924	5.40598	35.7361	16.8238	27.2275	24.7468
33.6373	0.135656	33.2829	1.86993	23.3592	4.43124	23.3592	5.44317	36.7863	16.628	28.0277	24.6333
34.5865	-1.01913	34.2222	3.34193	24.0184	4.06836	24.0184	4.9719	37.8246	19.8569	28.8187	28.7992
35.5496	0.59872	35.1753	0.126178	24.6872	4.89349	24.6872	6.0435	38.8779	13.976	29.6213	21.5798
36.5087	0.0767985	36.1243	5.00802	25.3532	4.8027	25.3532	5.92559	39.9269	23.839	30.4205	34.0396
37.4659	0.78591	37.0699	0.195848	26.018	5.23828	26.018	6.49127	40.9721	14.8511	31.2168	22.9354
38.4394	0.661124	38.035	3.82317	26.694	5.31936	26.694	6.59657	42.0386	22.2809	32.0294	32.356
39.3921	1.20784	38.976	1.70623	27.3556	5.68485	27.3556	7.07123	43.0788	18.532	32.8219	27.7998
40.3556	-0.291439	39.9314	3.71521	28.0248	5.17659	28.0248	6.41115	44.1347	22.8113	33.6264	33.2809
41.3118	2.32487	40.877	4.46415	28.6887	6.42786	28.6887	8.03619	45.1798	24.6367	34.4227	35.6933
42.2737	0.0991677	41.8306	1.75279	29.3568	5.60864	29.3568	6.97225	46.2338	19.7368	35.2258	29.7002
43.2356	3.3492	42.7814	6.52908	30.0248	7.1318	30.0248	8.95039	47.2846	29.3952	36.0264	41.9045
44.1931	0.530083	43.7293	0.396163	30.6896	6.0581	30.6896	7.55598	48.3323	17.8401	36.8246	27.5916
45.1474	4.28852	44.672	8.74328	31.3524	7.79771	31.3524	9.81521	49.3744	34.4386	37.6186	48.47
46.1135	1.55246	45.6291	3.25271	32.0232	6.76073	32.0232	8.46848	50.4321	24.1361	38.4245	35.7241
47.0644	3.0406	46.5707	6.39896	32.6836	7.52869	32.6836	9.46583	51.4729	30.6213	39.2174	43.9608
48.0355	2.99306	47.5323	5.28513	33.358	7.64249	33.358	9.61363	52.5357	28.8309	40.0272	41.8556
48.9893	0.412697	48.4751	6.91533	34.0204	6.67043	34.0204	8.35121	53.5777	32.3688	40.8211	46.4082
49.9583	5.23006	49.4327	6.03361	34.6932	8.86504	34.6932	11.2013	54.6361	31.0281	41.6275	44.8647
50.9161	0.912076	50.3823	5.33098	35.3584	7.1502	35.3584	8.97429	55.6857	30.0326	42.4272	43.7514
51.8677	3.202	51.3222	7.1654	36.0192	8.26124	36.0192	10.4172	56.7246	33.9664	43.2187	48.7986
52.8341	0.563651	52.2793	5.53727	36.6904	7.26611	36.6904	9.12482	57.7823	31.1742	44.0246	45.4405
53.7892	3.98565	53.2255	6.55196	37.3536	8.8619	37.3536	11.1973	58.8281	33.5165	44.8214	48.4992
54.754	1.95387	54.1808	7.45276	38.0236	8.12602	38.0236	10.2416	59.884	35.641	45.6259	51.2867
55.7055	2.07054	55.1213	6.30086	38.6844	8.30736	38.6844	10.4771	60.9235	33.7683	46.4179	49.0758
56.6651	4.13677	56.0703	6.4944	39.3507	9.3238	39.3507	11.7971	61.9725	34.5151	47.2171	50.1404
57.6369	3.11322	57.0319	8.13925	40.0256	9.0202	40.0256	11.4029	63.0353	38.0888	48.0269	54.7404
58.5941	4.87295	57.9804	7.27699	40.6904	9.9052	40.6904	12.5522	64.0836	36.7824	48.8256	53.2384
59.5561	5.9314	58.9295	9.94615	41.3584	10.4909	41.3584	13.3128	65.1325	42.3429	49.6248	60.3202
60.5169	2.9139	59.8825	6.32683	42.0256	9.33277	42.0256	11.8088	66.1859	35.6774	50.4274	52.1199
61.4725	5.71032	60.8287	8.95697	42.6893	10.661	42.6893	13.5338	67.2317	41.1609	51.2242	59.105
62.4424	2.8705	61.7869	6.82918	43.3627	9.58018	43.3627	12.1301	68.2907	37.3975	52.031	54.5332
63.3865	8.03252	62.7222	10.7649	44.0184	11.9188	44.0184	15.1673	69.3246	45.4154	52.8187	64.6848
64.3583	4.13167	63.6855	10.7471	44.6932	10.3843	44.6932	13.1745	70.3893	45.7569	53.6299	65.2448
65.3108	6.34136	64.6255	7.84066	45.3548	11.4612	45.3548	14.573	71.4281	40.4723	54.4214	58.7689
66.267	4.76661	65.5728	11.0654	46.0187	10.9196	46.0187	13.8696	72.4752	47.1124	55.2192	67.1999
67.2296	3.77467	66.5253	10.5445	46.6872	10.6283	46.6872	13.4912	73.5279	46.4714	56.0213	66.5303
68.1858	7.8273	67.4709	12.4605	47.3513	12.494	47.3513	15.9142	74.5731	50.5661	56.8176	71.7793
69.1564	3.19043	68.4319	9.22403	48.0252	10.6445	48.0252	13.5123	75.6353	44.6481	57.6269	64.5145
70.1102	5.75916	69.3753	10.0103	48.6876	11.8751	48.6876	15.1105	76.6779	46.5452	58.4213	67.0162
71.0721	2.92819	70.3277	12.1635	49.3556	10.7969	49.3556	13.7103	77.7307	51.1038	59.2234	72.8461
72.0311	7.45851	71.2751	10.4273	50.0216	12.8674	50.0216	16.3992	78.7777	48.0977	60.0211	69.2193
72.9889	5.77481	72.2247	14.4577	50.6868	12.2794	50.6868	15.6356	79.8273	56.3053	60.8208	79.61
73.9532	5.96556	73.1789	13.4146	51.3564	12.4942	51.3564	15.9146	80.8819	54.6494	61.6243	77.672
74.9156	7.04107	74.1313	12.5115	52.0247	13.0873	52.0247	16.6848	81.9347	53.2651	62.4264	76.0732
75.8765	9.27977	75.0833	14.2505	52.692	14.1777	52.692	18.1009	82.9868	57.018	63.228	80.8959
76.8355	8.30304	76.0317	12.4102	53.358	13.8923	53.358	17.7303	84.0351	53.8101	64.0267	77.017
77.7865	10.368	76.9711	14.3573	54.0184	14.907	54.0184	19.0481	85.0733	57.9627	64.8178	82.3375
78.7484	8.26757	77.9241	13.0844	54.6864	14.1414	54.6864	18.0537	86.1267	55.8596	65.6203	79.8404
79.7121	8.31763	78.8777	14.7201	55.3556	14.2959	55.3556	18.2544	87.1807	59.4124	66.4234	84.4131
80.6688	10.3359	79.8256	14.0072	56.02	15.2914	56.02	19.5473	88.2284	58.3961	67.2216	83.2737
81.6341	10.4173	80.7804	13.1898	56.6904	15.4596	56.6904	19.7657	89.2836	57.1796	68.0256	81.8849
82.5903	10.4727	81.7266	19.3915	57.3544	15.6154	57.3544	19.9681	90.3294	69.6077	68.8224	97.5508
83.5569	6.84856	82.6825	11.6047	58.0256	14.1986	58.0256	18.128	91.3859	54.8399	69.6274	79.2231
84.5073	12.8634	83.623	19.7943	58.6856	16.9029	58.6856	21.6401	92.4254	71.1311	70.4194	99.7171
85.4744	4.88736	84.58	15.4779	59.3573	13.6245	59.3573	17.3825	93.4832	63.1117	71.2253	89.8251
86.4346	9.59035	85.5291	18.0004	60.024	15.769	60.024	20.1675	94.5321	68.3871	72.0245	96.5504
87.3947	9.31229	86.4804	16.0808	60.6908	15.7827	60.6908	20.1853	95.5836	65.0259	72.8256	92.4803
88.3487	11.003	87.4243	17.2485	61.3533	16.6377	61.3533	21.2957	96.6269	67.665	73.6205	95.9096
89.3099	12.3421	88.3745	20.382	62.0207	17.3433	62.0207	22.2121	97.6771	74.1288	74.4206	104.121
90.2707	10.0584	89.3253	16.5465	62.688	16.4991	62.688	21.1158	98.7279	67.0419	75.2213	95.3934
91.2366	18.1483	90.2817	21.7205	63.3588	20.0932	63.3588	25.7834	99.7851	77.4758	76.0267	108.568
92.1906	7.96106	91.2262	18.8794	64.0212	15.8671	64.0212	20.295	100.829	72.3202	76.8221	102.254
93.1583	18.4592	92.1833	22.5674	64.6933	20.4917	64.6933	26.3009	101.887	79.8649	77.628	111.817
94.1103	11.634	93.1255	21.1171	65.3544	17.7035	65.3544	22.6799	102.928	77.4127	78.4214	108.882
95.0699	15.9535	94.0745	23.1425	66.0208	19.6838	66.0208	25.2517	103.977	81.7215	79.2206	114.399
96.0307	13.9841	95.0276	19.1572	66.688	18.9741	66.688	24.33	105.03	74.3443	80.0232	105.309
96.9908	15.4125	95.9772	25.3069	67.3547	19.7178	67.3547	25.2958	106.08	86.6727	80.8229	120.851
97.958	16.3607	96.9331	19.6276	68.0264	20.257	68.0264	25.9961	107.137	76.0028	81.6278	107.646
98.9055	14.841	97.8707	25.8779	68.6844	19.7378	68.6844	25.3218	108.173	88.5221	82.4174	123.424
99.8669	16.1145	98.8226	20.2306	69.352	20.4154	69.352	26.2018	109.225	77.9127	83.219	110.294
100.829	12.2313	99.7756	24.7276	70.0204	18.8872	70.0204	24.2171	110.278	87.0289	84.0216	121.821
101.79	16.2157	100.725	22.8014	70.6873	20.7243	70.6873	26.6029	111.327	83.6541	84.8208	117.734
102.756	15.5945	101.68	23.8336	71.358	20.592	71.358	26.4311	112.383	86.034	85.6253	120.84
103.717	15.7152	102.632	27.5527	72.0256	20.7764	72.0256	26.6706	113.436	93.6374	86.4274	130.476
104.674	15.673	103.578	23.1395	72.69	20.8905	72.69	26.8188	114.481	85.4254	87.2237	120.342
105.636	20.3216	104.531	28.0447	73.3584	23.012	73.3584	29.574	115.534	95.3351	88.0262	132.861
106.588	18.1842	105.473	23.2283	74.0196	22.2292	74.0196	28.5574	116.575	86.3376	88.8192	121.744
107.558	21.1346	106.434	32.5375	74.6933	23.6253	74.6933	30.3705	117.637	104.814	89.6285	144.972
108.512	16.6591	107.375	26.5501	75.3552	21.8425	75.3552	28.0552	118.678	93.5394	90.4214	131.009
109.471	22.6841	108.325	27.7483	76.0216	24.5524	76.0216	31.5745	119.727	96.2395	91.2206	134.515
110.427	16.5982	109.271	27.9772	76.6852	22.081	76.6852	28.3649	120.773	97.0541	92.0174	135.664
111.389	25.1056	110.224	27.2539	77.3533	25.8532	77.3533	33.2638	121.827	96.0199	92.8205	134.503
112.357	22.5522	111.183	30.9351	78.026	24.8947	78.026	32.019	122.887	103.552	93.6278	144.051
113.309	20.8139	112.125	29.4173	78.6868	24.2825	78.6868	31.224	123.927	100.968	94.4208	140.951
114.278	21.0965	113.083	32.08	79.36	24.5373	79.36	31.555	124.986	106.52	95.2277	148.023
115.23	19.5255	114.027	29.3733	80.0208	23.9967	80.0208	30.8529	126.03	101.625	95.5	30
116.194	20.5843	114.98	32.9457	80.69	24.5828	80.69	31.614	127.083	108.944
117.157	20.5645	115.932	33.6335	81.3593	24.7074	81.3593	31.7759	128.136	110.653
118.116	22.6519	116.88	29.7746	82.0247	25.7327	82.0247	33.1074	129.183	103.519
119.078	23.9504	117.833	34.8307	82.6928	26.4211	82.6928	34.0014	130.237	113.723
120.033	24.4778	118.777	35.3725	83.356	26.7786	83.356	34.4658	131.279	115.144
120.989	28.6083	119.725	33.3155	84.0204	28.6777	84.0204	36.9321	132.327	111.515
121.951	25.3651	120.675	37.6115	84.688	27.4231	84.688	35.3028	133.378	120.239
122.907	25.2565	121.624	34.6505	85.352	27.5088	85.352	35.414	134.426	114.852
123.869	30.1789	122.575	37.5919	86.0204	29.7474	86.0204	38.3213	135.478	120.943
124.832	27.2773	123.528	36.7954	86.6887	28.6391	86.6887	36.882	136.53	119.766
125.79	33.2115	124.476	40.3683	87.3544	31.31	87.3544	40.3507	137.579	127.083
126.757	23.6634	125.433	37.5117	88.026	27.3592	88.026	35.2197	138.637	121.902
127.709	31.2526	126.374	33.759	88.6868	30.7371	88.6868	39.6066	139.677	114.973
128.677	25.143	127.332	43.5433	89.3588	28.2572	89.3588	36.386	140.736	134.372
129.634	31.8796	128.279	39.2736	90.0236	31.2713	90.0236	40.3004	141.782	126.439
130.594	31.4812	129.227	43.0544	90.6904	31.2335	90.6904	40.2512	142.83	134.161
131.55	24.877	130.174	41.3608	91.3544	28.5404	91.3544	36.7538	143.877	131.237
132.51	33.7595	131.124	41.2159	92.0208	32.4727	92.0208	41.8607	144.926	131.326
133.47	26.2278	132.076	43.1952	92.6876	29.3834	92.6876	37.8486	145.979	135.547
134.434	36.9534	133.032	41.0363	93.3572	34.1048	93.3572	43.9803	147.035	131.722
135.391	27.947	133.976	43.3679	94.0216	30.3842	94.0216	39.1484	148.079	136.624
136.358	37.2051	134.933	42.1832	94.6928	34.4781	94.6928	44.4651	149.137	134.694
137.31	35.0323	135.874	44.8457	95.354	33.6802	95.354	43.4289	150.177	140.239
138.271	34.3569	136.827	50.3497	96.0216	33.5241	96.0216	43.2261	150.3	40.1
139.233	41.1511	137.779	43.2746	96.6893	36.5633	96.6893	47.1731
140.192	35.6322	138.727	49.6144	97.3552	34.3349	97.3552	44.2791
141.159	39.6829	139.682	46.3111	98.0268	36.2013	98.0268	46.703
142.106	35.0454	140.622	48.8557	98.6847	34.3483	98.6847	44.2965
143.067	41.7696	141.573	51.2226	99.352	37.3575	99.352	48.2046
144.029	34.3587	142.525	46.0461	100.02	34.3203	100.02	44.2601
144.988	35.4949	143.475	56.1844	100.686	34.9388	100.686	45.0634
145.957	36.2161	144.431	43.1402	101.359	35.3811	101.359	45.6377
146.916	42.8463	145.382	61.5574	102.025	38.3499	102.025	49.4933
147.875	36.3369	146.329	48.4939	102.691	35.6978	102.691	46.0491
148.837	44.2539	147.282	56.2193	103.359	39.2174	103.359	50.62
149.789	38.0692	148.224	51.9352	104.02	36.7032	104.02	47.3548
150.76	45.7514	149.184	56.2992	104.695	40.1236	104.695	51.7969
151.708	43.5695	150.123	60.471	105.353	39.3211	105.353	50.7547
152.669	45.3757	151.075	55.2244	106.02	40.2266	106.02	51.9306
153.624	47.9839	152.019	62.1314	106.684	41.4742	106.684	53.551
154.589	42.6075	152.975	54.1461	107.353	39.3076	107.353	50.7371
155.557	54.724	153.932	66.6081	108.026	44.6245	108.026	57.6422
156.509	38.7946	154.874	60.2413	108.687	37.9417	108.687	48.9633
157.477	50.7606	155.833	64.5089	109.359	43.1942	109.359	55.7847
158.431	43.7643	156.777	61.28	110.021	40.3331	110.021	52.069
159.394	48.204	157.73	66.8487	110.69	42.3654	110.69	54.7084
160.359	49.447	158.685	62.5376	111.361	43.0305	111.361	55.5721
161.316	47.6932	159.631	65.5705	112.025	42.4124	112.025	54.7693
162.277	49.5495	160.584	61.4907	112.692	43.3392	112.692	55.973
163.233	48.0119	161.527	66.6372	113.356	42.8136	113.356	55.2904
164.188	57.5612	162.473	68.0413	114.019	47.0304	114.019	60.7668
165.151	55.4154	163.426	69.1056	114.688	46.2456	114.688	59.7475
166.107	52.2468	164.373	70.9815	115.352	45.0222	115.352	58.1587
167.066	61.0518	165.321	66.5437	116.018	48.9213	116.018	63.2224
168.034	54.4831	166.279	76.6343	116.69	46.245	116.69	59.7468
168.994	59.2465	167.229	68.8222	117.357	48.4152	117.357	62.5652
169.957	56.9999	168.182	75.9181	118.026	47.5873	118.026	61.49
170.908	53.8767	169.123	68.1038	118.686	46.3826	118.686	59.9255
171.875	55.6184	170.081	72.8363	119.358	47.2612	119.358	61.0665
172.832	58.2639	171.029	74.2107	120.022	48.5251	120.022	62.7079
173.795	61.9824	171.98	71.3675	120.691	50.2487	120.691	64.9464
174.75	56.416	172.924	75.7039	121.354	47.9996	121.354	62.0254
175.713	63.4398	173.877	69.7896	122.023	51.1373	122.023	66.1003
176.672	61.9292	174.826	75.4946	122.689	50.6235	122.689	65.4331
177.637	65.1965	175.784	72.548	123.359	52.1544	123.359	67.4213
178.589	65.0493	176.724	79.6508	124.02	52.223	124.02	67.5104
179.554	67.1038	177.68	75.749	124.69	53.2351	124.69	68.8248
180.511	65.6998	178.625	76.8091	125.355	52.7668	125.355	68.2166
181.471	68.1324	179.574	86.8753	126.021	53.9399	126.021	69.7402
182.435	72.8771	180.529	81.4926	126.691	56.1029	126.691	72.5492
183.391	70.0077	181.478	84.2116	127.355	55.0075	127.355	71.1266
184.354	66.0194	182.43	86.5924	128.024	53.4343	128.024	69.0836
185.31	69.064	183.374	82.4568	128.688	54.8688	128.688	70.9465
186.264	68.1739	184.319	91.0155	129.35	54.6198	129.35	70.6232
187.236	65.7435	185.28	87.7997	130.025	53.7144	130.025	69.4473
188.192	76.4204	186.228	93.3456	130.689	58.4138	130.689	75.5504
189.151	70.7184	187.178	86.6031	131.355	56.1071	131.355	72.5547
190.118	80.6402	188.134	94.4233	132.026	60.485	132.026	78.2402
191.07	75.917	189.076	93.5534	132.688	58.596	132.688	75.7871
192.038	81.6281	190.034	88.0378	133.36	61.1729	133.36	79.1336
192.989	77.8733	190.975	100.656	134.02	59.698	134.02	77.2181
193.954	78.9169	191.93	90.7917	134.69	60.2777	134.69	77.971
194.917	87.748	192.882	101.434	135.359	64.1884	135.359	83.0499
195.867	73.5953	193.821	98.0641	136.019	58.2655	136.019	75.3578
196.826	87.1737	194.773	102.123	136.685	64.2066	136.685	83.0734
197.788	71.2754	195.723	97.2372	137.352	57.5384	137.352	74.4135
198.752	87.1475	196.679	103.843	138.023	64.4614	138.023	83.4044
199.714	80.141	197.63	104.068	138.69	61.5969	138.69	79.6843
200.673	89.8268	198.577	105.045	139.356	65.8728	139.356	85.2374
201.638	88.6084	199.532	106.116	140.026	65.4849	140.026	84.7337
202.592	84.9832	200.478	107.724	140.689	64.0659	140.689	82.8908
203.555	99.2152	201.43	107.644	141.357	70.2871	141.357	90.9703
204.516	91.088	202.38	108.499	142.025	66.9432	142.025	86.6276
205.472	95.7104	203.327	109.67	142.689	69.0526	142.689	89.367
206.437	89.9232	204.284	104.231	143.359	66.7103	143.359	86.325
207.387	96.461	205.221	114.426	144.019	69.6383	144.019	90.1276
208.352	87.6211	206.177	106.406	144.689	65.99	144.689	85.3897
209.308	95.2182	207.123	123.92	145.352	69.3719	145.352	89.7817
210.263	94.1285	208.071	104.708	146.016	69.0378	146.016	89.3478
211.239	100.881	209.034	124.362	146.694	72.061	146.694	93.2741
212.186	97.563	209.973	111.415	147.351	70.7726	147.351	91.6007
213.16	114.219	210.934	118.401	148.028	78.0321	148.028	101.029
214.106	102.303	211.873	117.399	148.685	73.0657	148.685	94.5788
215.071	106.029	212.825	115.471	149.355	74.7925	149.355	96.8214
216.04	104.303	213.786	123.839	150.028	74.1883	150.028	96.0367
216.994	107.965	214.728	114.921	150.69	75.8863	150.69	98.2419
217.951	108.36	215.677	131.575	151.355	76.1875	151.355	98.6332
218.914	102.699	216.629	117.757	152.024	73.8989	152.024	95.6609
219.868	109.028	217.575	122.931	152.686	76.7381	152.686	99.3482
220.842	101.726	218.538	127.181	153.363	73.7493	153.363	95.4666
221.789	115.619	219.475	122.177	154.02	79.8229	154.02	103.354
222.755	108.386	220.43	127.55	154.691	76.8624	154.691	99.5096
223.709	112.924	221.375	127.838	155.354	78.9357	155.354	102.202
224.671	117.409	222.327	133.273	156.021	80.987	156.021	104.866
225.637	119.156	222.5	67.2	156.692	81.8677	156.692	106.01
226.589	129.438			157.354	86.3975	157.354	111.893
227.554	117.152			158.024	81.2752	158.024	105.241
228.506	122.281			158.685	83.6009	158.685	108.261
229.466	122.299			159.351	83.741	159.351	108.443
230.436	120.008			160.025	82.8949	160.025	107.344
231.394	129.752			160.69	87.1958	160.69	112.93
232.355	117.852			161.357	82.238	161.357	106.491
233.318	131.417			162.026	88.1737	162.026	114.2
234.274	128.024			162.69	86.8543	162.69	112.486
234.5	50			163.361	92.3725	163.361	119.653
				164.02	91.3149	164.02	118.279
				164.692	89.3238	164.692	115.693
				165.354	94.0788	165.354	121.869
				166.02	88.0913	166.02	114.093
				166.686	92.9097	166.686	120.35
				167.354	90.2831	167.354	116.939
				168.025	91.8933	168.025	119.03
				168.689	94.9405	168.689	122.988
				169.359	93.9515	169.359	121.703
				170.025	99.7243	170.025	129.2
				170.691	95.7815	170.691	124.08
				171.359	101.101	171.359	130.988
				172.025	97.7916	172.025	126.69
				172.69	101.524	172.69	131.538
				173.356	97.9091	173.356	126.843
				174.018	99.5011	174.018	128.911
				174.688	98.2725	174.688	127.315
				175.352	102.675	175.352	133.032
				176.019	101.56	176.019	131.585
				176.692	103.653	176.692	134.303
				177.355	102.649	177.355	132.998
				178.026	107.356	178.026	139.112
				178.688	106.914	178.688	138.538
				179.357	105.201	179.357	136.314
				180.025	111.808	180.025	144.893
				180.69	104.569	180.69	135.492
				181.354	113.05	180.9	48.2
				182.021	104.385
				182.686	114.52
				183.356	106.809
				184.02	110.519
				184.694	115.541
				185.356	108.285
				186.023	118.36
				186.691	113.39
				187.356	119.114
				188.025	115.919
				188.685	120.365
				189.354	118.647
				190.025	117.033
				190.686	122.706
				191.357	118.498
				192.026	119.553
				192.688	124.972
				193.361	125.016
				194.021	124.704
				194.694	126.599
				195.354	129.429
				196.02	127.287
				196.686	128.378
				197.352	131.371
				198.025	125.344
				198.688	132.575
				199.359	133.587
				200	45.6

## Sheet: Fig. 2k
5	5	10	10	20	20	50	50	100	100	200	200	300	300
strain	stress	strain	stress	strain	stress	strain	stress	strain	stress	strain	stress	strain	stress
0	-0.00210526	0	-0.000666667	0	-0.00130394	0	-0.00110891	0	0.00754427	0	0.00405324	0	0.147222
0.232	-0.0100216	0.420571	0.00903355	1.68571	0.618543	1.77444	0.509895	9.677	0.94971	0.153	1.10904	0.1688	1.78543
0.679	0.180706	2.48	0.0406588	6.008	0.692947	6.32421	0.553431	26.952	3.21914	0.786	2.14386	0.5464	1
1.778	0.125978	4.55086	0.528002	9.87657	1.48469	10.3964	1.20765	43.672	4.37173	31.057	3.90383	5.9872	1.90306
2.683	0.31475	6.45714	0.561275	13.6903	1.73349	14.4108	1.42386	60.345	6.08876	59.628	6.4164	45.952	3.82142
3.53	0.283174	8.36229	0.864907	17.5029	2.16323	18.4241	1.78994	77.002	7.30882	92.981	8.79894	86.0624	6.39917
4.37	0.479576	10.2846	1.10001	21.3394	2.66467	22.4626	2.22483	93.659	8.23039	126.338	11.2088	126.085	9.18509
5.194	0.589896	12.1737	1.05444	25.1451	2.96321	26.4686	2.49743	110.334	9.76598	159.671	13.8605	166.077	12.4132
6.03	0.668522	14.0914	1.70212	28.952	3.76361	30.4758	3.19946	127.004	10.658	192.994	15.809	206.085	14.6936
6.868	0.805175	15.9783	1.24635	32.752	3.65743	34.4758	3.14155	143.674	12.6968	226.332	19.0337	246.088	18.553
7.71	0.776728	17.8823	1.95627	36.5543	4.52493	38.4782	3.89199	160.348	13.2165	259.662	20.8931	286.091	21.0452
8.539	1.099	19.7703	1.75507	40.3771	4.26403	42.5023	3.72301	177.006	14.8284	293.001	23.4112	326.087	24.7093
9.369	1.01113	21.6926	2.17758	44.192	5.3164	46.5179	4.62791	193.673	15.3661	326.333	26.0276	366.09	27.5027
10.2	1.10454	23.6011	2.35435	48.0034	5.04296	50.5299	4.46243	210.329	17.9467	359.673	28.5548	406.087	32.2809
11.036	1.06726	25.5029	2.18101	51.8069	5.72244	54.5335	5.05853	227.009	18.3603	392.991	31.1681	446.078	35.9121
11.863	1.41016	27.416	2.87339	55.5931	5.76481	58.5191	5.14038	243.668	20.0792	426.346	33.9403	486.084	40.1212
12.714	1.36038	29.3177	2.40714	59.4114	6.31778	62.5383	5.63821	260.329	21.0647	459.666	36.2772	526.089	43.4574
13.534	1.45694	31.2263	3.17529	63.2377	6.46118	66.566	5.80619	277.005	22.6495	493.007	39.9214	566.079	49.4565
14.371	1.55502	33.1349	2.73379	67.0583	6.64176	70.5877	6.00132	293.671	24.4692	526.333	42.6447	606.093	51.7535
15.197	1.56754	35.032	3.34125	70.856	7.35468	74.5853	6.65298	310.343	24.845	559.655	45.4054	646.092	57.0218
16.031	1.80375	36.9429	3.31517	74.6606	7.27262	78.5901	6.62734	327.016	27.0107	593.001	48.5462	686.083	61.6168
16.878	1.74634	38.8446	3.44247	78.4571	8.21091	82.5865	7.4703	343.682	27.455	626.333	51.5082	726.095	65.0143
17.712	1.88041	40.7394	3.79048	82.2823	7.79695	86.6129	7.19133	360.34	29.7553	659.667	54.217	766.095	71.1707
18.545	1.80534	42.6503	3.66205	86.0891	8.79154	90.6202	8.0669	377.003	29.7368	692.989	64.875	806.082	76.8827
19.359	1.997	44.5463	4.0524	89.904	8.2575	94.6358	7.68555	393.665	32.1742	726.332	66.7879	846.093	80.7792
20.21	2.03178	46.4594	4.00886	93.7029	9.38304	98.6346	8.67056	410.339	32.0716	759.672	68.176	846.093	80.7792
21.048	2.16285	48.3589	4.24446	97.5017	8.9417	102.633	8.32117	427.003	34.2012	792.997	72.7823	886.089	78.9163
21.872	2.16571	50.2663	4.46158	101.32	9.75222	106.653	9.09428	443.667	36.3035	826.332	75.0523	926.08	77.7868
22.693	2.26267	52.1806	4.55064	105.133	9.79816	110.666	9.1759	460.34	37.647	859.659	76.4305	966.09	65.0903
23.549	2.37707	54.064	4.70047	108.95	10.2317	114.684	9.60747	477.012	39.6135	893.009	74.804	1006.09	51.2443
24.375	2.39208	55.9851	4.90423	112.741	10.7466	118.674	10.0925	493.686	39.8326	926.332	75.7683	1046.08	47.7597
25.219	2.534	57.8914	4.82861	116.56	10.79	122.695	10.1908	510.34	42.4593	859.659	76.4305	1086.09	50.4539
26.037	2.40045	59.7931	5.47697	120.365	11.3949	126.7	10.7227	527.001	43.6972	893.009	74.804	1126.09	51.3831
26.87	2.72132	61.6949	5.01521	124.194	10.9956	130.731	10.4621	543.661	45.5866	926.332	75.7683	1166.09	56.1026
27.698	2.69862	63.5943	5.73949	127.999	11.617	134.736	11.0418	560.325	46.3849	959.669	71.1818	1206.09	55.0973
28.539	3.00383	65.5006	5.4442	131.81	11.8259	138.748	11.2555	577.007	48.3399	992.998	69.5688	1242.1	15.056
29.377	2.76936	67.4126	5.87066	135.617	12.7147	142.755	12.0681	593.678	50.8502	1026.34	69.8032	1280	0
30.182	2.95848	69.3166	5.97039	139.424	12.2627	146.762	11.7341	610.338	50.166	1059.67	68.9413
31.033	2.98541	71.2286	5.80923	143.227	12.9244	150.766	12.3614	627.01	52.8914	1093	72.0328
31.872	3.0441	73.1246	6.5153	147.032	13.0315	154.771	12.5139	643.686	54.0797	1127.34	42.57
32.711	3.16757	75.0251	5.93259	150.843	13.2416	158.783	12.7595	660.338	56.3422
33.534	3.21044	76.9314	6.91531	154.655	13.8	162.795	13.2541	676.999	56.3458
34.373	3.40326	78.84	6.34717	158.474	13.9178	166.815	13.4196	693.654	58.8575
35.2	3.41006	80.7497	6.9667	162.269	14.1728	170.809	13.6707	710.328	59.9311
36.049	3.56624	82.6366	7.07349	166.081	14.8447	174.822	14.3648	726.991	62.8064
36.875	3.49004	84.5463	6.7817	169.893	14.8342	178.834	14.335	743.678	64.4966
37.716	3.40077	86.4457	7.59498	173.712	15.0654	182.855	14.6222	760.345	65.4284
38.536	3.70409	88.3531	7.03143	177.528	15.4573	186.872	15.0532	776.997	67.8839
39.369	3.62461	90.2789	7.81921	181.331	15.5805	190.875	15.1639	760.345	65.4284
40.209	3.78913	92.1829	7.48864	185.121	15.7012	194.864	15.3445	776.997	67.8839
41.042	3.78592	94.0857	7.79841	188.943	15.8636	198.887	15.5149	793.678	62.0435
41.874	3.94816	95.9886	8.0696	192.767	16.3514	202.912	16.042	810.355	61.9214
42.697	3.98036	97.8857	7.74139	196.574	16.5278	206.92	16.1699	827.003	59.6388
43.53	3.95104	99.8046	8.62188	200.373	16.9916	210.918	16.7165	843.664	59.2848
44.365	4.17649	101.695	7.92307	204.187	16.986	214.934	16.6866	860.338	56.8383
45.211	4.01488	103.597	8.80357	207.978	17.9009	218.925	17.5656	876.999	58.3746
46.045	4.20129	105.487	8.55669	211.801	17.5375	222.949	17.2863	893.669	56.6333
46.867	4.24078	107.405	8.69193	215.617	17.9895	226.965	17.741	910.343	58.3928
47.691	4.3365	109.315	9.10702	219.422	18.3455	230.97	18.1077	927.005	57.1324
48.543	4.32684	111.216	8.90525	223.229	18.6427	234.977	18.4396	943.664	57.0172
49.369	4.52982	113.13	9.48196	227.021	19.0898	238.969	18.8686	960.33	55.8573
50.213	4.54013	115.027	9.2102	230.85	19.096	243	18.8908	976.991	49.3159
51.036	4.53768	116.937	9.67223	234.667	19.6333	247.018	19.4739	993.667	49.1752
51.871	4.64644	118.849	9.75855	238.475	19.5257	251.027	19.4022	1010.34	50.7115
52.704	4.57122	120.745	9.72222	242.277	20.3283	255.028	20.1918	1027.01	50.364
53.54	4.8522	122.657	10.0205	246.087	19.6655	259.039	19.605	1043.68	52.2857
54.379	4.84196	124.565	10.0658	249.888	21.0642	263.04	20.92	1060.35	50.9749
55.195	5.00618	126.45	10.2246	253.713	20.8337	267.066	20.8118	1077.03	52.9604
56.034	4.84338	128.363	10.4355	257.53	21.2754	271.085	21.2232	1093.69	32.5805
56.872	5.12189	130.261	10.2995	261.321	21.309	275.075	21.2917	1094	0
57.715	5.05882	132.168	11.0548	265.141	21.8513	279.095	21.8252
58.543	5.07106	134.083	10.6357	268.928	22.2365	283.082	22.2207
59.365	5.21212	135.983	11.3367	272.75	22.3591	287.105	22.4098
60.198	5.21397	137.889	11.0956	276.563	22.562	291.119	22.5556
61.045	5.53901	139.783	11.1869	280.373	22.668	295.129	22.765
61.876	5.36475	141.693	11.7315	284.174	23.6232	299.13	23.5893
62.722	5.49042	143.611	11.0361	287.99	23.2374	303.147	23.4284
63.53	5.46249	145.507	12.168	291.794	24.1521	307.152	24.1627
64.37	5.61772	147.4	11.5045	295.616	23.6452	311.175	23.8801
65.198	5.53211	149.304	12.339	299.427	24.8871	315.187	24.9417
66.034	5.79956	151.21	12.0756	303.237	24.6221	319.196	24.7974
66.87	5.67511	153.134	12.1401	307.037	25.1425	323.196	25.3113
67.699	5.89575	155.027	12.7668	310.851	24.9289	327.212	25.1388
68.532	5.89139	156.935	12.5206	314.657	25.6237	331.218	25.8849
69.358	5.92655	158.85	13.1431	318.462	25.8703	335.223	26.0289
70.21	6.09896	160.735	12.6999	322.277	26.0056	339.238	26.3781
71.046	5.92468	162.654	13.2912	326.079	26.9986	343.241	27.1477
71.875	6.14347	164.554	13.3778	329.901	26.3976	347.264	26.8164
72.697	6.03661	166.459	13.001	333.698	27.4683	351.261	27.6539
73.544	6.3523	168.347	13.7761	337.509	27.1535	355.272	27.6211
74.377	6.19848	170.25	13.3296	341.319	27.5329	359.283	27.9903
75.214	6.35108	172.182	13.8982	345.144	27.7765	363.309	28.2557
76.037	6.34494	174.074	13.938	348.953	28.3251	367.319	28.7423
76.871	6.61724	175.992	13.7548	352.763	28.5248	371.33	28.8991
77.701	6.56527	177.894	14.6069	356.55	29.1325	375.315	29.5964
78.541	6.56367	179.798	13.9456	360.363	29.3381	379.33	29.7554
79.378	6.63625	181.711	15.207	364.185	28.9851	383.353	29.6204
80.195	6.69703	183.594	14.0231	368.006	29.7714	387.374	30.1796
81.031	6.79127	185.513	15.3849	371.822	29.8961	391.391	30.6525
81.872	6.8308	187.409	14.6691	375.606	30.5891	395.374	31.0914
82.713	6.86561	189.306	14.9384	379.411	30.9131	399.38	31.6149
83.542	6.88065	191.207	15.4381	383.219	30.6381	403.389	31.1992
84.369	6.9663	193.113	15.0753	387.046	31.7027	407.417	32.3759
85.198	7.05352	195.032	16.0877	390.856	31.8825	411.427	32.4407
86.036	7.07015	196.929	15.3021	394.674	31.864	415.447	32.6042
86.86	7.20015	198.841	16.028	398.459	32.0865	419.431	32.8724
87.717	7.25638	200.75	15.8425	402.261	32.9847	423.432	33.5916
88.529	7.19085	202.645	16.2593	406.103	32.9928	427.477	33.8405
89.372	7.44971	204.563	16.0134	409.911	33.3479	431.485	33.9967
90.202	7.32061	206.465	16.3632	413.713	33.6279	435.488	34.549
91.034	7.49584	208.37	16.4319	417.515	33.242	439.49	33.993
91.875	7.44248	210.272	17.0074	421.313	34.6949	443.488	35.6207
92.705	7.79158	212.167	16.438	425.133	34.3306	447.508	35.1494
93.544	7.56218	214.077	17.2655	428.952	34.8142	451.528	35.8709
94.358	7.65987	215.974	17.0432	432.76	34.8207	455.537	35.6791
95.212	7.7455	217.889	17.349	436.56	35.5284	459.537	36.514
96.047	7.8194	219.786	17.5218	440.358	36.0999	463.534	36.9316
96.876	7.94728	221.696	17.3432	444.178	35.9666	467.556	36.9929
97.693	7.87149	223.611	18.5632	447.994	36.6774	471.573	37.7028
98.551	8.19683	225.494	17.0072	451.802	36.6061	475.581	37.6389
99.379	7.83176	227.417	18.9229	455.608	37.6471	479.587	38.6112
100.217	8.25519	229.304	17.4254	459.422	37.81	483.602	38.8385
101.031	8.00571	231.223	18.8988	463.232	38.5775	487.613	39.5934
101.872	8.31184	233.119	18.4407	467.042	37.657	491.623	38.8839
102.701	8.2399	235.023	18.5086	470.845	38.2762	495.626	39.4929
103.544	8.53625	236.933	19.2648	474.663	39.1075	499.645	40.1762
104.378	8.38149	238.841	18.2175	478.479	39.4889	503.662	40.7509
105.18	8.45593	240.752	19.7093	482.29	39.5254	507.674	40.7898
106.033	8.51246	242.663	18.4613	486.079	39.8112	511.662	41.1109
106.873	8.4499	244.551	19.7577	489.886	40.0152	515.669	41.2212
107.711	8.78002	246.455	19.4263	493.705	40.7331	519.69	42.0735
108.535	8.5576	248.353	19.8219	497.513	41.2342	523.698	42.4556
109.366	8.86239	250.267	20.1087	501.335	40.6999	527.721	42.1757
110.197	8.54207	252.176	19.7408	505.123	41.7839	531.709	43.1153
111.047	9.00621	254.063	20.366	508.933	41.8398	535.718	43.319
111.876	8.66988	255.971	20.3434	512.751	42.1753	539.738	43.7019
112.714	9.0677	257.883	20.0851	516.574	42.8244	543.762	44.2192
113.531	8.87622	259.789	21.0796	520.382	42.7656	547.77	44.3645
114.37	9.06425	261.704	20.1779	524.183	43.2755	551.771	44.7357
115.209	9.10396	263.607	21.4431	527.973	43.542	555.761	45.1174
116.043	9.11847	265.517	20.434	531.799	44.0119	559.788	45.4592
116.873	9.25249	267.416	21.3324	535.627	43.9701	563.818	45.7601
117.701	9.11104	269.318	21.1156	539.439	44.6612	567.83	46.1169
118.534	9.42971	271.239	20.9618	543.24	45.1008	571.832	46.8022
119.362	9.367	273.122	21.782	547.035	45.4986	575.827	46.9719
120.211	9.60821	275.03	21.0594	550.834	45.9423	579.826	47.6962
121.046	9.30584	276.914	22.5044	554.659	45.7416	583.852	47.4126
121.866	9.69035	278.834	21.6256	558.479	46.6183	587.872	48.3548
122.691	9.72023	280.743	22.5637	562.293	46.8054	591.887	48.4617
123.545	9.79738	282.64	22.4234	566.101	47.9969	595.895	49.6719
124.375	9.69415	284.561	22.4052	569.882	47.5269	599.876	49.3478
125.217	9.72443	286.45	22.7978	573.695	48.4356	603.889	50.0141
126.034	9.83197	288.365	22.544	577.522	47.9973	607.918	49.9119
126.87	9.9159	290.277	23.2872	581.334	48.7662	611.93	50.341
127.701	10.0515	292.173	23.3786	585.142	49.1116	615.939	51.0737
128.538	10.087	294.085	23.1325	588.947	48.8083	619.945	50.4949
129.381	10.1555	295.971	23.8031	592.742	50.042	623.939	52.0427
130.193	10.2263	297.887	23.2134	596.57	49.1554	627.969	51.0375
131.029	10.2791	299.794	23.926	600.383	51.367	631.982	53.3573
131.868	10.1869	301.688	23.6775	604.193	49.9071	635.993	51.7473
132.715	10.2338	303.607	23.6734	607.989	51.9491	639.988	53.783
133.545	10.2911	305.498	24.7662	611.789	52.0897	643.988	53.8726
134.37	10.4641	307.409	23.6527	615.61	52.486	648.011	54.3519
135.197	10.4675	309.323	25.3799	619.419	52.4036	652.02	54.3775
136.044	10.7113	311.211	23.9057	623.233	52.3278	656.035	54.2629
136.877	10.3987	313.128	25.5379	627.038	53.4265	660.04	55.2683
137.719	10.7859	315.025	24.7535	630.839	53.3048	664.041	55.177
138.529	10.6705	316.936	24.724	634.643	54.6074	668.046	56.6132
139.366	10.9094	318.834	26.0038	638.471	53.5638	672.075	55.5213
140.196	10.6804	320.734	24.4265	642.282	55.3456	676.087	57.4073
141.034	10.946	322.649	26.406	646.097	54.3993	680.102	56.4321
141.868	11.0028	324.558	24.8509	649.899	55.9051	684.105	57.8526
142.696	10.9191	326.461	26.6079	653.715	54.7089	688.122	56.8648
143.528	11.2371	328.374	25.5497	657.512	56.5364	692.118	58.5727
144.363	10.909	330.274	26.327	661.323	56.7025	696.13	58.7706
145.208	11.4578	332.168	26.7841	665.125	57.5095	700.131	59.4618
146.044	11.089	334.072	25.9501	668.931	57.878	704.138	60.0364
146.876	11.6033	335.985	27.2124	672.767	58.6862	708.176	60.6542
147.696	11.1541	337.89	26.6693	676.563	58.4478	712.172	60.5931
148.547	11.5732	339.779	27.3037	680.373	57.6028	716.182	59.8726
149.376	11.4214	341.683	27.3182	684.177	59.8282	720.186	61.9257
150.214	11.6929	343.598	26.7823	687.991	58.9348	724.201	61.184
151.042	11.5796	345.495	27.9753	691.806	59.0462	728.217	61.311
151.875	11.6353	347.419	26.9462	695.617	60.3527	732.229	62.5645
152.699	11.942	349.325	28.3566	699.406	61.1627	736.217	63.1993
153.537	11.628	351.229	27.5455	703.223	61.1443	740.235	63.2744
154.376	12.02	353.131	27.7546	707.049	61.6713	744.262	63.881
155.204	11.7058	355.037	28.2768	710.87	60.6816	748.284	63.0509
156.033	12.0039	356.951	27.8902	714.672	61.7459	752.286	63.9666
156.871	11.7878	358.834	29.264	718.466	61.8776	756.28	64.2427
157.712	12.1357	360.745	28.3636	722.267	63.3442	760.282	65.5475
158.539	12.0155	362.634	29.2258	726.08	63.2983	764.295	65.4889
159.377	12.2361	364.55	28.9002	729.905	64.487	768.321	66.6645
160.199	12.2858	366.462	29.0896	733.72	63.8819	772.337	66.0188
161.034	12.2635	368.357	29.5291	737.523	64.7515	776.34	66.8929
161.859	12.3188	370.272	29.3054	741.312	65.7551	780.328	67.8483
162.712	12.319	372.167	29.8155	745.12	66.0413	784.337	68.0743
163.544	12.4483	374.075	29.9477	748.954	66.3926	788.373	68.403
164.381	12.5491	375.994	29.3572	752.758	65.9756	792.377	68.0399
165.202	12.8492	377.89	31.226	756.571	67.5182	796.391	69.4537
166.031	12.5282	379.799	29.7889	760.371	65.8281	800.391	68.0503
166.873	12.7407	381.696	31.3972	764.173	67.8936	805.28	68.6032
167.715	12.736	383.599	30.2612	767.992	67.631	808.788	70.3921
168.544	12.818	385.505	31.0778	771.801	68.7423	812.307	72.9475
169.353	12.8495	387.402	31.545	775.609	67.7651	812.307	72.9475
170.208	12.9986	389.313	30.5117	779.418	69.0826	815.806	67.4368
171.04	13.0958	391.217	32.6657	783.219	68.2414	819.305	68.3475
171.88	13.0722	393.127	29.999	787.042	69.117	822.808	66.8351
172.697	13.1661	395.035	32.8491	790.843	70.7841	826.332	67.3333
173.546	13.1138	396.922	30.3805	794.657	68.6266	829.844	68.7543
174.369	13.1548	398.842	32.2736	798.458	69.7353	833.348	64.2744
175.21	13.2156	400.739	32.6342	802.277	67.2672	836.859	69.0167
176.047	13.5059	402.646	31.2905	806.079	69.0857	840.348	63.5151
176.871	13.4691	404.546	33.4949	809.899	64.5905	843.863	67.4233
177.696	13.4085	406.449	31.4681	813.705	66.0787	847.388	62.1045
178.534	13.565	408.36	33.8681	817.52	62.8572	850.9	70.078
179.37	13.5677	410.275	31.989	821.333	63.9214	854.403	61.2113
180.191	13.6446	412.173	33.5091	825.142	61.7635	857.913	64.7303
181.032	13.6415	414.083	32.6115	828.939	62.4725	861.404	63.7873
181.862	13.6137	415.987	33.0734	832.742	62.8797	864.927	59.8239
182.704	13.7945	417.883	34.2884	836.557	62.0412	868.443	57.7279
183.53	13.6544	419.795	34.0045	840.371	64.2927	871.936	59.6194
184.383	14.124	421.701	34.1111	844.202	61.6046	875.448	60.1091
185.199	13.8854	423.601	34.3429	847.982	63.4218	878.957	49.6612
186.043	14.2114	425.493	33.542	851.797	61.6856	882.462	52.7044
186.871	13.8617	427.395	35.1021	855.606	64.0348	885.972	48.8957
187.717	14.3784	429.326	33.8107	859.424	61.1344	889.48	50.808
188.546	14.2181	431.222	35.126	863.234	62.91	892.981	51.6368
189.375	14.2348	433.131	34.3463	867.048	61.7655	896.498	51.8019
190.202	14.5155	435.035	34.8416	870.834	61.7391	900.009	50.0519
191.038	14.2329	436.936	35.3329	874.661	61.3945	903.523	52.2472
191.875	14.8011	438.857	34.4696	878.474	60.9333	907.031	52.2498
192.715	14.3711	440.745	36.5114	882.29	61.7755	910.545	54.2741
193.535	14.5954	442.655	34.6399	886.088	60.6876	914.051	53.3484
194.359	14.3608	444.563	36.9144	889.894	61.8362	917.563	56.1122
195.208	14.8517	446.449	35.4044	893.696	61.2098	921.057	56.9466
196.046	14.754	448.355	36.4742	897.518	61.6933	924.564	57.1256
196.878	14.952	450.254	36.0449	901.335	59.3379	928.081	57.5992
197.688	14.8645	452.17	36.3731	905.144	60.7691	931.591	60.1697
198.541	14.8777	454.072	36.884	908.955	60.4076	935.109	61.9811
199.361	15.1111	455.976	36.3631	912.741	61.3543	938.602	62.7601
200.216	14.9951	457.902	37.0142	916.549	61.1048	942.104	64.434
201.042	15.2934	459.791	37.3014	920.379	60.1304	945.613	62.6964
201.868	15.1513	461.707	37.0102	924.2	60.7222	949.136	62.8436
202.697	15.1805	463.61	37.7705	927.993	60.8887	952.646	62.9302
203.533	15.4897	465.505	37.5469	931.807	59.0001	956.162	59.7845
204.382	15.314	467.415	37.8276	935.599	59.242	959.646	59.8506
205.194	15.3583	469.307	38.3566	939.426	59.4035	963.163	60.0443
206.029	15.4055	471.226	37.2575	943.242	60.1432	966.685	61.7302
206.865	15.7	473.118	39.7019	947.035	60.9483	970.198	60.5019
207.711	15.4636	475.023	37.0093	950.849	60.2276	973.701	62.3954
208.542	15.5642	476.938	40.6448	954.65	61.1427	977.206	62.7189
209.369	15.6128	478.829	37.5268	958.465	60.8256	980.707	64.2009
210.197	15.7545	480.751	39.8708	962.277	62.7064	984.216	61.3924
211.045	15.934	482.635	38.814	966.089	60.5583	987.734	63.3226
211.876	15.8555	484.557	38.7896	969.889	62.3195	991.235	61.9218
212.721	15.8974	486.466	40.9678	973.705	60.7915	994.743	63.5561
213.54	16.0862	488.362	38.1766	977.509	63.3919	998.247	61.6775
214.373	16.2766	490.262	41.7926	981.333	62.7948	1001.76	62.4382
215.199	16.0295	492.161	38.3694	985.144	63.5547	1005.28	62.4383
216.028	16.413	494.075	41.9657	988.952	62.7028	1008.78	64.0538
216.868	16.1386	495.995	39.3151	992.757	63.9834	1012.29	39.2043
217.704	16.5763	497.886	40.7447	996.571	64.1585	1014.05	17.405
218.534	16.1859	499.8	41.1022	1000.37	64.3986	1015	0
219.356	16.4801	501.702	40.7021	1004.18	65.0013
220.208	16.7674	503.599	41.4519	1007.99	63.3347
221.046	16.1968	505.505	40.7237	1011.8	67.0108
221.874	16.6981	507.411	41.615	1015.63	66.4042
222.697	16.4542	509.315	41.8597	1019.42	67.3151
223.548	17.2168	511.206	41.8269	1023.22	64.7875
224.374	16.6876	513.114	42.2481	1027.03	67.7914
225.216	16.9865	515.03	42.4036	1030.85	66.2449
226.033	16.8014	516.926	42.0609	1034.66	67.5358
226.873	17.2805	518.854	43.036	1038.48	66.1046
227.7	17.3092	520.751	41.9767	1042.26	67.6508
228.546	17.2888	522.655	44.1543	1046.09	68.605
229.381	17.5257	524.561	42.2115	1049.91	66.9296
230.195	17.2896	526.459	44.3561	1053.72	71.5448
231.033	17.4769	528.377	43.0351	1057.52	66.1149
231.874	17.2495	530.27	43.7492	1061.32	70.9088
232.712	17.6946	532.167	43.7845	1065.13	69.0034
233.54	17.2986	534.058	43.1078	1068.94	71.4086
234.368	17.9263	535.975	44.9696	1072.77	68.7486
235.201	17.4352	537.891	43.3377	1076.56	30.8742
236.042	17.7131	539.783	45.2498	1077	0
236.866	17.9591	541.701	44.22
237.718	17.8471	543.61	44.6296
238.529	17.885	545.511	45.5484
239.369	17.6925	547.421	44.1756
240.201	17.9656	549.317	45.9559
241.034	18.0084	551.229	45.0525
241.876	18.0014	553.122	45.5592
242.703	18.0744	555.026	45.8929
243.543	18.3056	556.936	45.7036
244.356	18.4201	558.834	47.6634
245.212	18.345	560.742	45.5193
246.047	18.2862	562.643	47.7767
246.872	18.4673	564.546	46.1853
247.693	18.5554	566.466	46.5986
248.55	18.5415	568.353	48.4129
249.378	18.4519	570.272	46.2537
250.219	18.7349	572.173	49.25
251.03	18.7824	574.075	46.4118
251.87	19.0633	575.975	49.5363
252.699	19.0383	577.875	47.5134
253.542	18.9302	579.793	48.7227
254.376	19.1023	581.702	48.7113
255.183	19.2397	583.602	48.4258
256.035	19.3617	585.52	49.7598
256.875	19.256	587.416	48.1925
257.71	19.4675	589.321	50.5774
258.532	19.1128	591.216	49.4715
259.372	19.5102	593.125	49.54
260.197	19.4438	595.034	50.2786
261.048	19.6198	596.921	49.3427
261.877	19.3361	598.829	50.341
262.718	19.8495	600.749	50.398
263.531	19.7836	602.642	50.9086
264.37	19.7955	604.563	51.6077
265.205	20.1281	606.465	50.7947
266.037	19.6969	608.371	51.912
266.877	20.3029	610.275	51.2507
267.703	19.7745	612.178	51.8098
268.537	20.3885	614.095	51.79
269.366	19.9044	615.969	51.0549
270.21	20.5976	617.881	53.154
271.047	20.0455	619.773	51.6006
271.862	20.6244	621.691	53.0413
272.689	20.4258	623.603	52.4567
273.546	20.6744	625.499	52.0743
274.372	20.5061	627.417	54.1657
275.217	20.4269	629.32	51.4728
276.034	20.9629	631.224	55.0278
276.87	20.3121	633.134	52.3617
277.7	21.127	635.037	55.1664
278.537	20.5271	636.943	53.8525
279.38	21.2986	638.839	53.7783
280.195	20.6407	640.741	55.5003
281.03	21.2965	642.649	52.7094
281.868	20.8237	644.542	56.2636
282.713	21.2031	646.453	52.8292
283.544	21.359	648.371	56.5934
284.373	21.0681	650.273	55.1653
285.197	21.2296	652.178	55.5538
286.049	21.43	654.069	56.7672
286.877	21.7314	655.984	54.6808
287.719	21.2511	657.885	57.1901
288.528	21.8461	659.791	55.2368
289.365	21.6749	661.691	57.0841
290.197	21.9151	663.591	56.4849
291.031	21.6891	665.51	57.0525
291.868	21.8108	667.417	56.9465
292.694	21.6757	669.317	57.1404
293.529	22.1597	671.233	57.8444
294.36	22.087	673.126	58.4851
295.205	22.3809	675.03	57.4393
296.034	22.0264	676.934	59.2031
296.866	22.2428	678.845	57.1954
297.697	22.4033	680.741	59.8974
298.549	21.9889	682.634	58.079
299.38	22.3404	684.541	59.3835
300.216	22.6031	686.462	60.0454
301.041	22.3065	688.354	58.4135
301.875	22.6711	690.285	60.9764
302.699	23.3161	692.174	58.2647
303.541	22.1936	694.086	61.3459
304.38	23.1325	695.992	59.1279
305.199	22.6534	697.888	61.3847
306.033	23.2417	699.807	60.9082
306.872	22.764	701.695	60.5218
307.711	23.3077	703.597	61.9087
308.544	23.0123	705.497	60.456
309.373	23.5296	707.402	61.8433
310.199	22.98	709.315	62.012
311.033	23.2808	711.21	61.4763
311.859	23.231	713.128	63.2946
312.716	23.5087	715.041	60.8824
313.528	23.9627	716.939	63.1607
314.371	23.3759	718.849	62.3588
315.202	24.1537	720.746	62.5598
316.031	23.6095	722.654	64.2608
316.877	24.3038	724.562	61.6187
317.706	23.7156	726.45	65.5981
318.545	24.0639	728.359	60.8322
319.355	24.0097	730.264	66.562
320.214	24.0846	732.165	62.5697
321.046	24.674	734.087	65.3254
321.879	23.9379	735.976	64.7275
322.696	24.5791	737.891	63.5169
323.553	23.9504	739.782	67.0163
324.379	25.0032	741.687	63.1269
325.217	23.7624	743.609	67.6281
326.029	24.8692	745.507	63.8211
326.869	24.3263	747.408	67.8232
327.696	25.2254	749.311	65.4799
328.542	25.157	751.218	67.1297
329.38	24.9136	753.135	66.2265
330.185	24.9656	755.027	66.7113
331.038	25.0618	756.935	67.2446
331.874	25.3548	758.84	67.4686
332.709	24.5327	760.734	67.5696
333.532	25.2193	762.657	68.4093
334.372	24.8716	764.552	67.7323
335.195	26.0375	766.463	68.3066
336.048	25.5024	768.35	69.1023
336.877	25.4209	770.249	67.6108
337.717	25.5632	772.182	70.991
338.533	25.6718	774.067	66.8985
339.367	25.6431	775.999	71.3913
340.199	25.5144	777.893	67.9424
341.038	26.1377	779.798	70.6853
341.874	26.0419	781.71	69.6349
342.704	25.9871	783.599	70.1071
343.533	26.0696	785.515	71.4593
344.36	25.9462	787.41	69.2802
345.211	26.0114	789.311	72.9478
346.049	26.2354	791.201	69.5198
346.87	26.8492	793.117	72.7957
347.69	26.4094	795.03	70.4832
348.546	26.5086	796.929	70.9872
349.368	26.5322	798.84	71.9782
350.213	26.446	800.753	70.8379
351.033	27.0769	802.655	72.7561
351.869	26.8286	804.568	72.0777
352.698	26.8171	806.457	72.5165
353.536	26.7105	808.37	73.3243
354.381	27.216	810.265	71.5177
355.198	26.7988	812.169	73.7787
356.03	27.3699	814.08	72.388
356.867	26.9694	815.975	74.9077
357.712	27.0544	817.883	73.3001
358.545	27.4186	819.79	73.8048
359.369	27.2829	821.691	75.9321
360.201	27.5685	823.611	72.089
361.046	27.3512	825.494	76.4938
361.875	27.8221	827.413	72.9371
362.717	27.4627	829.317	76.4318
363.532	28.0366	831.222	73.7462
364.369	27.5656	833.122	76.498
365.199	28.3065	825.494	76.4938
366.03	27.8408	827.413	72.9371
366.866	28.128	829.317	76.4318
367.695	28.2752	831.222	73.7462
368.531	27.9276	833.122	76.498
369.359	28.1585	835.019	74.9683
370.207	28.2679	836.934	74.3709
371.041	28.3169	838.84	74.8763
371.876	28.1374	840.746	71.9236
372.696	28.6726	842.664	72.5821
373.547	28.5314	844.557	71.423
374.378	28.6452	846.455	71.3127
375.213	28.5895	848.361	70.9325
376.039	28.5527	850.275	70.2751
376.874	29.0083	852.173	69.1736
377.701	28.9568	854.058	69.5803
378.544	29.2587	855.973	67.5902
379.378	29.0134	857.891	70.5373
380.195	29.256	859.787	67.1298
381.029	29.4475	861.706	69.7904
381.874	28.9707	863.607	67.0176
382.711	29.3324	865.515	67.0574
383.54	29.0151	867.419	65.9914
384.37	30.3588	869.322	63.7444
385.2	28.9386	871.233	62.3051
386.034	30.1077	873.114	58.0125
386.861	29.4991	875.024	61.8591
387.718	29.9455	876.912	58.7571
388.529	29.8344	878.831	59.9547
389.371	30.0754	880.739	60.0008
390.196	30.1378	882.645	57.8191
391.033	30.0279	884.557	60.6166
391.878	30.6818	886.467	57.0086
392.706	29.8712	888.371	60.2174
393.545	30.9289	890.278	57.5959
394.356	29.7033	892.169	58.4446
395.211	30.6218	894.081	58.5267
396.048	30.2651	895.986	55.8797
396.876	31.0022	897.883	58.2879
397.691	30.7583	899.793	54.6657
398.549	30.5324	901.691	56.1613
399.376	30.8525	903.602	52.2001
400.218	30.8455	905.502	46.1411
401.036	31.4009	907.414	47.4797
401.874	30.644	909.326	45.9927
402.699	31.5504	911.211	48.3571
403.542	30.998	913.125	45.8527
404.38	31.4202	915.031	47.2653
405.186	31.4316	916.928	46.7694
406.033	31.4221	918.835	46.8142
406.867	31.4087	920.73	47.3353
407.709	31.7725	922.648	47.0908
408.531	31.6085	924.558	46.9175
409.376	31.6814	926.461	47.4107
410.194	32.2035	928.373	47.0117
411.047	31.845	930.265	48.7732
411.874	32.065	932.167	46.964
412.717	31.9413	934.075	48.9093
413.546	32.3296	935.984	46.9954
414.382	32.0346	937.894	47.2532
415.205	32.1632	939.779	49.0908
416.035	32.6239	941.683	46.0754
416.874	33.0105	943.601	50.578
417.712	31.9375	945.497	46.5766
418.537	33.4773	947.423	49.6407
419.363	32.7557	949.318	48.1291
420.209	32.8629	951.23	48.8128
421.044	32.5278	953.13	48.8381
421.877	33.2433	955.03	48.0272
422.692	32.6748	956.947	50.7509
423.545	33.4355	958.835	47.9613
424.365	32.8738	960.746	50.6496
425.205	33.0415	962.631	49.4259
426.045	33.2178	964.553	48.6084
426.869	33.5015	966.457	50.7625
427.695	33.3167	968.354	47.6439
428.533	33.0068	970.277	50.6392
429.38	34.1565	972.176	48.8651
430.206	32.9947	974.082	49.6751
431.035	34.6605	975.993	50.5132
431.866	33.1739	977.886	48.6391
432.71	34.6302	979.8	52.0117
433.541	33.2228	981.695	46.815
434.374	34.1622	983.595	53.2882
435.195	34.0246	985.507	47.7872
436.043	34.134	987.401	51.7066
436.872	34.3636	989.319	49.5439
437.713	33.44	991.216	49.6488
438.545	35.0438	993.12	51.9893
439.378	33.9443	995.039	48.2684
440.199	35.4901	996.923	52.4346
441.026	33.4872	998.838	49.2138
441.862	35.2319	1000.75	52.239
442.703	34.4686	1002.65	50.1586
443.537	35.0811	1004.55	51.9284
444.357	34.6055	1005.25	52.686
445.204	34.8851	1005.71	23.5214
446.038	35.3195	1006	10
446.879	34.8115	1006.8	0
447.693	35.3807
448.545	35.0163
449.373	36.3083
450.217	34.9846
451.045	36.0569
451.872	35.2354
452.694	36.2843
453.537	35.3947
454.378	35.9843
455.21	35.5871
456.026	36.3578
456.865	36.1537
457.704	35.9605
458.537	36.4657
459.37	36.3688
460.198	36.4155
461.03	36.3916
461.861	37.1155
462.718	36.348
463.536	36.9748
464.371	36.3333
465.195	37.5125
466.032	36.697
466.88	37.0375
467.709	36.5705
468.545	37.7782
469.356	36.9825
470.21	37.5653
471.049	37.1777
471.876	37.5222
472.69	37.978
473.549	37.4848
474.374	38.1178
475.22	37.4191
476.036	38.8289
476.873	37.1506
477.696	39.0539
478.536	37.307
479.376	38.9335
480.185	37.7618
481.03	38.7393
481.866	38.7082
482.709	38.4872
483.534	39.2897
484.372	38.1609
485.195	39.8518
486.048	37.7468
486.876	39.8375
487.716	38.1241
488.535	40.2573
489.375	38.6418
490.205	39.515
491.037	39.1464
491.878	39.8365
492.71	39.3142
493.536	39.3676
494.361	40.1436
495.211	39.4138
496.05	40.2933
496.867	39.7219
497.693	40.4267
498.546	39.8472
499.371	40.5033
500.214	39.9717
501.035	40.3254
501.872	40.3361
502.702	40.5618
503.539	40.5915
504.379	40.9491
505.195	41.2131
506.029	40.5064
506.869	41.0629
507.713	41.1702
508.545	41.1741
509.369	40.9911
510.198	41.5851
511.046	41.4104
511.875	41.1078
512.718	41.2956
513.531	41.4716
514.369	41.9345
515.196	42.1483
516.028	41.5199
516.865	41.8154
517.694	42.0849
518.531	41.9357
519.362	42.1179
520.206	41.874
521.041	42.9424
521.874	42.3638
522.696	43.0542
523.547	42.2195
524.376	43.3095
525.214	42.037
526.043	43.0668
526.88	42.3281
527.699	43.1516
528.542	43.0167
529.375	43.0393
530.194	42.9114
531.032	43.1865
531.878	43.6824
532.711	42.813
533.544	44.1653
534.364	43.6233
535.2	43.4924
536.036	43.3309
536.862	44.1332
537.72	44.1483
538.533	43.9005
539.369	44.0342
540.196	44.0932
541.031	44.8884
541.875	43.8991
542.709	44.4894
543.547	44.1127
544.355	44.7972
545.212	44.9341
546.049	44.5662
546.878	44.9455
547.696	44.8338
548.553	45.3599
549.377	44.7839
550.215	45.5592
551.03	44.9122
551.872	45.4187
552.697	45.3786
553.539	45.5908
554.376	45.8203
555.183	45.4095
556.033	45.8577
556.868	45.9909
557.709	46.1594
558.532	45.7513
559.37	46.1693
560.197	46.1563
561.048	46.3715
561.875	46.4177
562.717	46.3326
563.536	46.8563
564.373	46.5786
565.208	46.6779
566.041	46.3039
566.877	47.2699
567.704	46.8211
568.53	47.2611
569.363	47.0193
570.212	47.6318
571.05	47.2452
571.869	47.2907
572.693	47.372
573.545	47.8459
574.37	47.4843
575.215	47.724
576.037	47.9834
576.87	47.8204
577.703	47.8851
578.544	47.9291
579.379	48.23
580.193	48.6191
581.031	48.133
581.867	48.0653
582.712	49.1191
583.544	48.3035
584.368	48.7097
585.2	48.068
586.045	49.3394
586.876	48.664
587.719	49.4538
588.532	48.7133
589.369	49.526
590.196	49.2934
591.03	49.199
591.865	49.7816
592.694	49.0742
593.534	50.4722
594.359	49.0946
595.208	50.3794
596.043	49.5229
596.875	50.9415
597.695	49.3254
598.547	50.7561
599.375	50.1266
600.215	50.3773
601.04	50.6381
601.874	49.9878
602.703	51.2808
603.546	50.0045
604.377	51.6229
605.196	50.271
606.028	51.9566
606.873	50.2096
607.71	51.6423
608.54	50.8065
609.368	51.936
610.199	51.3152
611.034	51.4304
611.858	51.6834
612.718	51.9214
613.529	52.1064
614.372	51.6555
615.2	52.5308
616.032	51.5995
616.877	52.7271
617.707	52.0011
618.546	52.8246
619.358	52.2617
620.212	53.0582
621.049	52.3748
621.875	52.7563
622.693	52.7042
623.55	52.644
624.378	53.2595
625.218	53.3468
626.035	53.6575
626.871	53.2895
627.699	53.2416
628.543	53.3176
629.379	53.8535
630.184	53.1079
631.032	54.2997
631.867	53.802
632.708	54.3832
633.531	53.856
634.369	54.612
635.199	53.8675
636.048	54.8624
636.876	54.2168
637.717	54.0213
638.534	55.059
639.374	54.2215
640.205	55.6719
641.042	54.4036
641.876	56.2558
642.703	54.0147
643.531	56.1632
644.366	54.7911
645.212	56.4094
646.049	55.0187
646.865	55.6471
647.692	56.2818
648.546	55.6479
649.37	56.0705
650.217	54.9957
651.03	56.7849
651.87	55.8341
652.702	57.0831
653.543	55.5315
654.381	56.9777
655.192	56.3217
656.027	57.2024
656.866	56.3963
657.708	57.0361
658.543	56.9619
659.367	56.7785
660.199	57.2274
661.047	56.7455
661.877	57.9889
662.722	57.0125
663.538	57.988
664.373	57.503
665.196	57.8291
666.031	57.516
666.868	58.4413
667.699	57.8729
668.529	57.9583
669.357	58.5093
670.208	58.4271
671.042	58.7529
671.881	57.9259
672.696	58.518
673.548	58.7852
674.375	59.0952
675.209	58.7536
676.049	58.9713
676.876	59.1103
677.7	59.458
678.539	59.0497
679.371	59.4313
680.202	59.2798
681.03	60.04
681.868	59.3954
682.706	59.9027
683.536	59.2927
684.375	60.1599
685.199	60.1348
686.029	60.2838
686.856	60.1387
687.713	60.3941
688.545	61.0832
689.379	60.0247
690.195	61.2245
691.031	59.9099
691.875	60.8063
692.717	60.632
693.546	61.525
694.354	61.5565
695.209	60.835
696.047	61.5892
696.88	61.2371
697.692	61.7384
698.545	60.8873
699.374	61.7442
700.219	61.8421
701.043	62.0349
701.871	62.03
702.693	61.8173
703.539	62.6469
704.375	62.4737
705.189	62.3995
706.029	62.1537
706.865	63.0279
707.705	62.3952
708.535	63.4451
709.376	62.8752
710.199	63.1251
711.045	62.9125
711.874	62.8172
712.72	63.6387
713.547	62.9398
714.377	63.4954
715.203	63.1335
716.037	64.1674
716.879	63.6391
717.714	64.2451
718.529	63.8205
719.357	64.069
720.209	64.7131
721.049	64.0003
721.875	64.3011
722.689	64.2157
723.541	65.4429
724.364	64.2397
725.214	65.3951
726.041	64.1592
726.868	65.1924
727.696	65.2126
728.532	65.3425
729.382	65.4435
730.197	65.3093
731.027	66.0467
731.863	65.4901
732.705	65.9935
733.541	65.7952
734.372	66.8869
735.198	65.8438
736.041	65.7287
736.875	66.4095
737.726	66.3438
738.536	66.9886
739.37	66.9301
740.195	66.7113
741.032	66.7808
741.862	67.0225
742.7	67.0125
743.528	66.9792
744.36	67.226
745.209	66.7632
746.045	67.6294
746.876	67.8103
747.696	67.5931
748.547	67.7806
749.38	67.0499
750.214	68.5239
751.039	67.7781
751.871	68.2285
752.696	67.9339
753.541	67.6183
754.377	67.4808
755.198	68.4711
756.028	68.928
756.875	68.8057
757.71	69.7698
758.541	69.149
759.373	69.5991
760.2	68.1025
761.032	69.4449
761.857	68.471
762.715	69.6054
763.536	68.72
764.378	70.5328
765.201	70.1884
766.033	70.373
766.877	70.1849
767.707	69.3235
768.546	71.0669
769.36	69.8275
770.213	70.7287
771.049	69.4749
771.873	71.8931
772.692	70.1767
773.549	71.7987
774.374	70.5994
775.219	71.6062
776.034	71.2375
776.87	70.8011
777.696	71.1248
778.539	70.6926
779.376	72.0499
780.185	71.4053
781.031	72.3678
781.866	71.0518
782.708	72.1034
783.532	71.7644
784.374	72.7439
785.2	71.9809
786.045	72.65
786.877	72.3574
787.721	72.8455
788.534	72.4987
789.368	72.35
790.2	73.4704
791.041	73.7731
791.877	73.578
792.709	73.0203
793.531	73.0716
794.361	73.8817
795.211	74.4268
796.05	73.1936
796.868	74.3348
797.69	73.3901
798.546	74.8165
799.372	73.615
800.217	74.8107
801.03	73.923
801.869	74.5412
802.701	73.8625
803.542	74.6339
804.379	75.0824
805.193	75.1242
806.03	76.1222
806.87	74.5114
807.713	76.2659
808.544	74.7896
809.369	75.8466
810.198	74.659
811.046	76.5256
811.873	75.1584
812.719	75.3375
813.532	75.8642
814.373	76.0338
815.202	76.6984
816.035	76.3328
816.869	77.0909
817.694	75.7772
818.529	77.5513
819.36	75.9312
820.209	77.2643
821.046	76.3152
821.876	76.8385
822.697	76.6963
823.549	76.9703
824.375	77.5191
825.213	77.3494
826.035	78.1961
826.871	76.6555
827.697	77.8353
828.545	76.9329
829.377	78.3454
830.196	77.9377
831.027	78.432
831.873	78.3747
832.71	78.0215
833.541	78.0059
834.371	78.7081
835.201	78.5303
836.037	78.4069
836.859	78.7994
837.718	78.7475
838.532	78.4483
839.372	78.2551
840.2	77.8721
841.033	78.9995
841.877	78.6726
842.708	78.0309
843.546	78.6203
844.355	78.447
845.212	79.169
843.546	78.6203
844.355	78.447
845.212	79.169
846.047	77.8533
846.874	78.3333
847.695	76.5688
848.549	77.4706
849.373	77.0015
850.218	77.1188
851.029	77.0323
851.869	76.5881
852.699	76.8137
853.545	75.6662
854.379	76.4291
855.183	75.5309
856.034	76.9256
856.871	75.8231
857.707	76.896
858.532	75.9717
859.371	75.4865
860.199	75.929
861.046	75.1906
861.878	75.3351
862.722	75.704
863.534	76.1511
864.372	74.7034
865.209	75.4831
866.039	74.1024
866.875	74.9335
867.705	73.565
868.533	74.8548
869.362	74.0091
870.211	74.0626
871.047	73.987
871.871	73.3779
872.69	74.0214
873.546	73.2914
874.374	73.7162
875.218	72.9268
876.033	73.787
876.869	74.0493
877.701	72.8294
878.541	73.4675
879.381	72.9261
880.192	73.6962
881.032	73.1075
881.87	72.5225
882.713	71.3267
883.546	66.473
884.371	66.3768
885.198	65.5648
886.043	66.964
886.875	66.2034
887.719	67.3401
888.536	65.9682
889.372	66.3974
890.196	67.019
891.034	66.85
891.875	67.276
892.706	66.406
893.534	67.9918
894.355	65.9474
895.206	67.8152
896.041	67.058
896.874	67.0968
897.699	67.4183
898.548	67.8162
899.376	66.6451
900.212	67.0258
901.036	67.2477
901.873	68.0935
902.697	68.7809
903.541	68.4256
904.378	68.238
905.196	67.6408
906.028	68.7701
906.879	68.1754
907.007	68.8928
908	20
909	10

## Sheet: Fig. 2l
deformation rate	Young's modulus	Error bar-modulus	stress	Error bar-stress
5	4.875	0.257	34.691	1.46
10	4.927	0.355	31.153	1.74
20	5.075	0.489	31.321	1.86
50	5.175	0.475	27.031	1.97
100	5.386	0.559	23.384	2.14
200	5.473	0.679	22.077	2.28
300	5.654	0.882	21.156	2.36

[truncated: 2 more sheets: Fig. 2m, Fig. 2n]
