# Supplementary material for: Stretchable hydrogels with low hysteresis and anti-fatigue fracture based on polyprotein cross-linkers
Source: Nat Commun. 2020 Aug 12;11:4032. doi: 10.1038/s41467-020-17877-z (PMC7423981; doi:10.1038/s41467-020-17877-z)
Supplement: Supplementary file 10 — Source Data [file 41467_2020_17877_MOESM10_ESM.zip › 238875_2_data_set_4772762_qdl49l.xlsx]

## Sheet: Fig.3a
80	80	90	90	100	100	110	110	120	120
strain	stress	strain	stress	strain	stress	strain	stress	strain	stress
0	-0.00795919	0	-0.0104082	0	-0.0122449	0	-0.013102	0	-0.0149388
0.34375	0.0269922	0.34375	0.035628	0.34375	0.0388822	0.34375	0.0425321	0.34375	0.0543113
2.38625	0.12008	2.38625	0.159322	2.38625	0.166382	2.38625	0.184472	2.38625	0.250711
4.69125	0.55609	4.69125	0.731705	4.69125	0.819436	4.69125	0.889463	4.69125	1.09354
6.79	0.684293	6.79	0.901374	6.79	1.00053	6.79	1.0889	6.79	1.35644
8.85625	0.584078	8.85625	0.772309	8.85625	0.830456	8.85625	0.9125	8.85625	1.19028
10.97	1.28424	10.97	1.68994	10.97	1.89137	10.97	2.05338	10.97	2.52687
13.035	0.582271	13.035	0.773965	13.035	0.795532	13.035	0.886414	13.035	1.23125
15.1275	1.51066	15.1275	1.99002	15.1275	2.20772	15.1275	2.4031	15.1275	2.99597
17.2237	1.46563	17.2237	1.93315	17.2237	2.12232	17.2237	2.31739	17.2237	2.9337
19.2913	1.83749	19.2913	2.42143	19.2913	2.67852	19.2913	2.9181	19.2913	3.65362
21.3775	1.4863	21.3775	1.96418	21.3775	2.12218	21.3775	2.32845	21.3775	3.01661
23.4525	1.71001	23.4525	2.25872	23.4525	2.45038	23.4525	2.68523	23.4525	3.45851
25.5538	1.99549	25.5538	2.63406	25.5538	2.87342	25.5538	3.14355	25.5538	4.01665
27.63	2.19199	27.63	2.89302	27.63	3.15976	27.63	3.45554	27.63	4.40751
29.7288	2.79394	29.7288	3.68219	29.7288	4.06968	29.7288	4.43483	29.7288	5.55959
31.805	2.54195	31.805	3.35467	31.805	3.66604	31.805	4.00854	31.805	5.10867
33.8825	2.77443	33.8825	3.66068	33.8825	4.00772	33.8825	4.37974	33.8825	5.56707
35.9637	3.02224	35.9637	3.98674	35.9637	4.37296	35.9637	4.77617	35.9637	6.05429
38.0625	2.67698	38.0625	3.53726	38.0625	3.82564	38.0625	4.1962	38.0625	5.42853
40.1375	3.37092	40.1375	4.44672	40.1375	4.87728	40.1375	5.32706	40.1375	6.75303
42.2287	3.24051	42.2287	4.27819	42.2287	4.66056	42.2287	5.10082	42.2287	6.53046
44.2888	3.86122	44.2888	5.09188	44.2888	5.59966	44.2888	6.11122	44.2888	7.71736
46.3738	3.98922	46.3738	5.26126	46.3738	5.78054	46.3738	6.31039	46.3738	7.97973
48.4775	3.62796	48.4775	4.79087	48.4775	5.20858	48.4775	5.70407	48.4775	7.32402
50.535	4.27264	50.535	5.63589	50.535	6.18456	50.535	6.75392	50.535	8.55586
52.64	3.64895	52.64	4.82231	52.64	5.20884	52.64	5.71559	52.64	7.40758
54.7263	4.69475	54.7263	6.19191	54.7263	6.80172	54.7263	7.4256	54.7263	9.39262
56.8062	4.13892	56.8062	5.46706	56.8062	5.9306	56.8062	6.49912	56.8062	8.37146
58.8888	5.01311	58.8888	6.61222	58.8888	7.25948	58.8888	7.92664	58.8888	10.0343
60.9712	4.64474	60.9712	6.13251	60.9712	6.67674	60.9712	7.30873	60.9712	9.36505
63.0562	4.66989	63.0562	6.16741	63.0562	6.6994	63.0562	7.33861	63.0562	9.43439
65.135	5.46288	65.135	7.2064	65.135	7.9034	65.135	8.6325	65.135	10.9448
67.1937	4.91081	67.1937	6.48644	67.1937	7.03822	67.1937	7.71232	67.1937	9.9305
69.3	5.79626	69.3	7.64635	69.3	8.38424	69.3	9.15825	69.3	11.6148
71.3662	5.67699	71.3662	7.49238	71.3662	8.18486	71.3662	8.95049	71.3662	11.4129
73.4587	5.99898	73.4587	7.91546	73.4587	8.66414	73.4587	9.46897	73.4587	12.0394
75.5463	5.75369	75.5463	7.59669	75.5463	8.2707	75.5463	9.05362	75.5463	11.6012
77.6238	6.00253	77.6238	7.9241	77.6238	8.63756	77.6238	9.45177	77.6238	12.0903
79.7338	6.08892	79.7338	8.03911	79.7338	8.75424	79.7338	9.58232	79.7338	12.2748
81.7913	6.02034	81.7913	7.9514	81.7913	8.6329	81.7913	9.45804	81.7913	12.168
83.8775	6.95632	83.8775	9.17738	83.8775	10.0568	83.8775	10.9873	83.8775	13.9469
85.96	6.76997	85.96	8.93568	85.96	9.7541	85.96	10.669	85.96	13.6192
88.0487	6.72561	88.0487	8.8797	88.0487	9.6698	88.0487	10.5844	88.0487	13.5581
90.1388	7.02147	90.1388	9.26859	90.1388	10.1089	90.1388	11.0599	90.1388	14.1356
92.2037	7.0626	92.2037	9.32437	92.2037	10.1563	92.2037	11.1162	92.2037	14.2347
94.2925	7.27383	94.2925	9.6026	94.2925	10.4652	94.2925	11.4523	94.2925	14.6534
96.39	7.85451	96.39	10.364	96.39	11.3424	96.39	12.3966	96.39	15.7655
98.45	7.6536	98.45	10.1032	98.45	11.0175	98.45	12.0545	98.45	15.4103
100.567	7.97143	100.567	10.5209	100.567	11.4901	100.567	12.566	100.567	16.0293
102.616	7.73065	102.616	10.208	102.616	11.104	102.616	12.1583	102.616	15.5992
104.726	8.69551	104.726	11.4717	104.726	12.5721	104.726	13.7349	104.726	17.4325
106.789	7.50747	106.789	9.92014	106.789	10.7285	106.789	11.7678	106.789	15.2246
108.875	8.46672	108.875	11.1765	108.875	12.1882	108.875	13.3354	108.875	17.0471
110.983	8.94183	110.983	11.7999	110.983	12.9029	110.983	14.1058	110.983	17.9612
113.044	8.22964	113.044	10.8705	113.044	11.7914	113.044	12.922	113.044	16.6464
115.127	9.67049	115.127	12.7567	115.127	13.9921	115.127	15.2824	115.127	19.3729
117.2	8.52305	117.2	11.2582	117.2	12.2108	117.2	13.382	117.2	17.2412
119.302	9.53579	119.302	12.5846	119.302	13.7527	119.302	15.0375	119.302	19.1644
121.394	8.84618	121.394	11.6848	121.394	12.6757	121.394	13.8908	121.394	17.8922
123.466	9.81444	123.466	12.953	123.466	14.1494	123.466	15.4732	123.466	19.7316
125.545	9.59069	125.545	12.6624	125.545	13.7892	125.545	15.0934	125.545	19.3337
127.636	9.55263	127.636	12.6146	127.636	13.7145	127.636	15.0192	127.636	19.2845
129.713	10.5553	129.713	13.9278	129.713	15.2412	129.713	16.6583	129.713	21.1885
131.811	9.94975	131.811	13.138	131.811	14.2934	131.811	15.6498	131.811	20.0741
133.882	10.6834	133.882	14.0994	133.882	15.4062	133.882	16.8461	133.882	21.4732
135.977	9.91636	135.977	13.0983	135.977	14.21	135.977	15.5718	135.977	20.0557
138.041	10.5859	138.041	13.9759	138.041	15.2242	138.041	16.6626	138.041	21.3343
140.121	10.4523	140.121	13.8031	140.121	15.0026	140.121	16.4311	140.121	21.1056
142.225	10.872	142.225	14.354	142.225	15.6321	142.225	17.1104	142.225	21.9157
144.291	11.2352	144.291	14.831	144.291	16.1751	144.291	17.6969	144.291	22.6194
146.393	10.9419	146.393	14.4494	146.393	15.7075	146.393	17.2023	146.393	22.0911
148.461	11.0039	148.461	14.5325	148.461	15.7871	148.461	17.293	148.461	22.2295
150.555	12.0726	150.555	15.932	150.555	17.4151	150.555	19.0406	150.555	24.2575
152.635	11.2639	152.635	14.8765	152.635	16.155	152.635	17.6979	152.635	22.7618
154.709	12.0948	154.709	15.965	154.709	17.4173	154.709	19.0542	154.709	24.3433
156.808	11.4635	156.808	15.1415	156.808	16.43	156.808	18.0034	156.808	23.1807
158.885	12.3208	158.885	16.2647	158.885	17.733	158.885	19.4033	158.885	24.8119
160.954	12.1178	160.954	16.0011	160.954	17.4047	160.954	19.0576	160.954	24.4528
163.044	12.4799	163.044	16.4767	163.044	17.9457	163.044	19.6421	163.044	25.1547
165.118	12.9868	165.118	17.1416	165.118	18.7096	165.118	20.4651	165.118	26.1281
167.216	12.862	167.216	16.9804	167.216	18.5015	167.216	20.248	167.216	25.9161
169.291	13.3076	169.291	17.565	169.291	19.171	169.291	20.97	169.291	26.7744
171.381	13.0637	171.381	17.2481	171.381	18.7797	171.381	20.557	171.381	26.3388
173.474	12.9259	173.474	17.07	173.474	18.5517	173.474	20.3187	173.474	26.1025
175.545	13.2337	175.545	17.4744	175.545	19.0092	175.545	20.8138	175.545	26.7021
177.639	13.4137	177.639	17.7118	177.639	19.2701	177.639	21.0986	177.639	27.0623
179.709	14.0175	179.709	18.5034	179.709	20.183	179.709	22.081	179.709	28.2174
181.811	13.9622	181.811	18.4331	181.811	20.0818	181.811	21.9784	181.811	28.136
183.882	14.0508	183.882	18.551	183.882	20.2022	183.882	22.1128	183.882	28.3243
185.958	14.9018	185.958	19.6658	185.958	21.4954	185.958	23.5022	185.958	29.9435
188.039	13.7168	188.039	18.1181	188.039	19.6563	188.039	21.5399	188.039	27.7414
190.124	15.5679	190.124	20.5409	190.124	22.4882	190.124	24.5757	190.124	31.2381
192.197	13.9814	192.197	18.4682	192.197	20.0314	192.197	21.9525	192.197	28.2822
194.314	14.6548	194.314	19.3509	194.314	21.0512	194.314	23.0494	194.314	29.5687
196.37	14.7908	196.37	19.5307	196.37	21.2446	196.37	23.2619	196.37	29.8458
198.481	15.1426	198.481	19.9928	198.481	21.7696	198.481	23.8294	198.481	30.5285
200.535	15.6884	200.535	20.7084	200.535	22.5934	200.535	24.7164	200.535	31.5746
202.636	15.0879	202.636	19.9252	202.636	21.6534	202.636	23.7163	202.636	30.4699
204.722	16.871	204.722	22.2589	204.722	24.3806	204.722	26.64	204.722	33.8388
206.795	15.5902	206.795	20.586	206.795	22.3942	206.795	24.5201	206.795	31.4568
208.887	16.4896	208.887	21.7642	208.887	23.7618	208.887	25.9891	208.887	33.1671
210.949	15.9537	210.949	21.0653	210.949	22.9214	210.949	25.0955	210.949	32.1831
213.056	15.6414	213.056	20.659	213.056	22.4248	213.056	24.5698	213.056	31.6194
215.127	16.694	215.127	22.0374	215.127	24.0282	215.127	26.291	215.127	33.6169
217.224	16.4049	217.224	21.6615	217.224	23.5674	217.224	25.8036	217.224	33.0967
219.309	17.9007	219.309	23.6195	219.309	25.8526	219.309	28.2544	219.309	35.9264
221.381	16.5015	221.381	21.7918	221.381	23.684	221.381	25.9396	221.381	33.3221
223.469	18.2541	223.469	24.0856	223.469	26.3642	223.469	28.8131	223.469	36.6337
225.55	16.7895	225.55	22.1724	225.55	24.095	225.55	26.3906	225.55	33.9069
227.634	17.5404	227.634	23.1563	227.634	25.2342	227.634	27.6152	227.634	35.3384
229.73	17.4978	229.73	23.1027	229.73	25.1526	229.73	27.5336	229.73	35.2808
231.784	17.527	231.784	23.1427	231.784	25.1816	231.784	27.5701	231.784	35.3572
233.882	18.0528	233.882	23.8324	233.882	25.9744	233.882	28.4241	233.882	36.3664
235.971	18.3721	235.971	24.2519	235.971	26.4496	235.971	28.9382	235.971	36.9879
238.04	18.2459	238.04	24.089	238.04	26.2396	238.04	28.7191	238.04	36.7731
240.143	18.983	240.143	25.0549	240.143	27.3574	240.143	29.9208	240.143	38.1789
242.219	18.7983	242.219	24.8153	242.219	27.0572	242.219	29.6052	242.219	37.8542
244.311	19.2108	244.311	25.3568	244.311	27.6758	244.311	30.2727	244.311	38.6507
246.379	19.9012	246.379	26.2615	246.379	28.722	246.379	31.3978	246.379	39.9684
248.464	18.3875	248.464	24.2841	248.464	26.3772	248.464	28.8945	248.464	37.1495
250.564	20.1923	250.564	26.6462	250.564	29.1376	250.564	31.8538	250.564	40.5592
252.631	18.247	252.631	24.1044	252.631	26.129	252.631	28.6401	252.631	36.93
254.705	20.4581	254.705	26.9979	254.705	29.5148	254.705	32.2685	254.705	41.1022
256.793	19.8974	256.793	26.2665	256.793	28.636	256.793	31.3339	256.793	40.0718
258.868	20.7096	258.868	27.3307	258.868	29.8696	258.868	32.6594	258.868	41.6183
260.965	20.2363	260.965	26.7138	260.965	29.1254	260.965	31.8688	260.965	40.7523
263.044	20.6163	263.044	27.2127	263.044	29.694	263.044	32.4828	263.044	41.4876
265.134	21.6457	265.134	28.5609	265.134	31.2616	265.134	34.1658	265.134	43.4418
267.225	20.687	267.225	27.3092	267.225	29.7706	267.225	32.576	267.225	41.6646
269.293	21.1969	269.293	27.978	269.293	30.5392	269.293	33.404	269.293	42.6437
271.392	20.8925	271.392	27.5818	271.392	30.0546	271.392	32.8912	271.392	42.0945
273.464	20.9035	273.464	27.5982	273.464	30.0556	273.464	32.8978	273.464	42.1371
275.559	21.0762	275.559	27.8261	275.559	30.3052	275.559	33.1706	275.559	42.4835
277.632	21.3338	277.632	28.165	277.632	30.6856	277.632	33.5832	277.632	42.9891
279.705	21.9536	279.705	28.9775	279.705	31.6232	279.705	34.592	279.705	44.1744
281.793	21.6858	281.793	28.6294	281.793	31.1952	281.793	34.1397	281.793	43.694
283.876	23.1235	283.876	30.5114	283.876	33.391	283.876	36.4948	283.876	46.4145
285.946	22.8644	285.946	30.1745	285.946	32.9764	285.946	36.0568	285.946	45.9501
288.058	21.9023	288.058	28.9184	288.058	31.48	288.058	34.4614	288.058	44.1668
290.123	23.103	290.123	30.4906	290.123	33.3114	290.123	36.4265	290.123	46.4424
292.231	22.1211	292.231	29.2086	292.231	31.7846	292.231	34.7985	292.231	44.6218
294.289	23.795	294.289	31.3996	294.289	34.344	294.289	37.5427	294.289	47.7855
296.389	23.0677	296.389	30.4504	296.389	33.2088	296.389	36.3337	296.389	46.4425
298.469	23.7599	298.469	31.3576	298.469	34.2578	298.469	37.4617	298.469	47.7639
300.541	23.5406	300.541	31.0728	300.541	33.9044	300.541	37.0892	300.541	47.3742
302.631	23.6546	302.631	31.224	302.631	34.0638	302.631	37.2654	302.631	47.6105
304.697	24.8846	304.697	32.8344	304.697	35.9402	304.697	39.2787	304.697	49.941
306.809	23.7499	306.809	31.3525	306.809	34.1782	306.809	37.3991	306.809	47.8336
308.876	25.0222	308.876	33.0184	308.876	36.1198	308.876	39.4822	308.876	50.2437
310.966	24.5906	310.966	32.4559	310.966	35.4396	310.966	38.76	310.966	49.4556
313.056	25.0276	313.056	33.0294	313.056	36.0958	313.056	39.4678	313.056	50.298
315.134	25.4342	315.134	33.5631	315.134	36.7054	315.134	40.1256	315.134	51.0833
317.216	24.938	317.216	32.9162	317.216	35.926	317.216	39.2973	317.216	50.174
319.306	25.799	319.306	34.0442	319.306	37.2346	319.306	40.7031	319.306	51.8123
321.381	25.6903	321.381	33.904	321.381	37.0514	321.381	40.5127	321.381	51.6303
323.486	25.9001	323.486	34.1804	323.486	37.358	323.486	40.8465	323.486	52.0465
325.535	25.7536	325.535	33.9908	325.535	37.1168	325.535	40.5939	325.535	51.7932
327.626	25.535	327.626	33.7069	327.626	36.7644	327.626	40.2225	327.626	51.4051
329.724	26.1532	329.724	34.5174	329.724	37.6994	329.724	41.2286	329.724	52.5877
331.783	26.9871	331.783	35.6098	331.783	38.9664	331.783	42.5899	331.783	54.1747
333.89	25.7022	333.89	33.9316	333.89	36.9734	333.89	40.463	333.89	51.7853
335.966	27.8856	335.966	36.7889	335.966	40.3166	335.966	44.0459	335.966	55.9056
338.064	26.4036	338.064	34.8528	338.064	38.0204	338.064	41.5946	338.064	53.1462
340.135	28.2423	340.135	37.2592	340.135	40.8332	340.135	44.6099	340.135	56.6192
342.215	27.1269	342.215	35.8026	342.215	39.1012	342.215	42.7623	342.215	54.5478
344.308	28.4165	344.308	37.4911	344.308	41.0692	344.308	44.8737	344.308	56.9906
346.379	27.7994	346.379	36.6861	346.379	40.1038	346.379	43.8463	346.379	55.8542
348.454	26.3418	348.454	34.782	348.454	37.8454	348.454	41.4354	348.454	53.1405
350.553	29.0855	350.553	38.372	350.553	42.0504	350.553	45.9404	350.553	58.3125
352.63	27.1524	352.63	35.8461	352.63	39.0604	352.63	42.7467	352.63	54.7063
354.717	29.6258	354.717	39.0825	354.717	42.8496	354.717	46.8068	354.717	59.3709
356.791	27.8035	356.791	36.7014	356.791	40.03	356.791	43.7954	356.791	55.9724
358.877	30.3965	358.877	40.0943	358.877	44.0032	358.877	48.0524	358.877	60.8614
360.983	28.4994	360.983	37.6155	360.983	41.0684	360.983	44.9178	360.983	57.3231
363.036	30.1762	363.036	39.8103	363.036	43.6324	363.036	47.6669	363.036	60.4922
365.131	29.3879	365.131	38.7814	365.131	42.4034	365.131	46.3575	365.131	59.0348
367.215	28.1312	367.215	37.14	367.215	40.454	367.215	44.2773	367.215	56.6982
369.296	30.2776	369.296	39.9489	369.296	43.7402	369.296	47.7991	369.296	60.749
371.381	29.4703	371.381	38.8952	371.381	42.4822	371.381	46.4587	371.381	59.2559
373.454	30.0985	373.454	39.7186	373.454	43.4326	373.454	47.4812	373.454	60.4569
375.538	30.0197	375.538	39.6176	375.538	43.2954	375.538	47.34	375.538	60.3311
377.645	31.3116	377.645	41.3091	377.645	45.2668	377.645	49.4551	377.645	62.7784
379.695	31.1205	379.695	41.0612	379.695	44.957	379.695	49.1292	379.695	62.4414
381.815	31.6788	381.815	41.7933	381.815	45.7996	381.815	50.0365	381.815	63.5118
383.866	31.2911	383.866	41.2883	383.866	45.1874	383.866	49.387	383.866	62.8059
385.97	31.6671	385.97	41.7819	385.97	45.7496	385.97	49.9942	385.97	63.5339
388.05	30.4101	388.05	40.1402	388.05	43.7998	388.05	47.9135	388.05	61.1968
390.124	32.1045	390.124	42.3579	390.124	46.3906	390.124	50.6913	390.124	64.399
392.228	31.0691	392.228	41.0059	392.228	44.7814	392.228	48.9751	392.228	62.4779
394.295	32.1932	394.295	42.478	394.295	46.495	394.295	50.8142	394.295	64.6098
396.364	32.7721	396.364	43.2369	396.364	47.3696	396.364	51.7557	396.364	65.7182
398.459	32.8286	398.459	43.3128	398.459	47.4404	398.459	51.8371	398.459	65.8465
400.551	33.4698	400.551	44.1533	400.551	48.4108	400.551	52.881	400.551	67.0722
402.642	32.5583	402.642	42.9634	402.642	46.9924	402.642	51.369	402.642	65.3836
404.734	33.6005	404.734	44.3283	404.734	48.5798	404.734	53.0732	404.734	67.362
406.8	32.4192	406.8	42.7854	406.8	46.7464	406.8	51.117	406.8	65.1666
408.892	33.4443	408.892	44.128	408.892	48.3074	408.892	52.7929	408.892	67.1129
410.954	33.5929	410.954	44.3243	410.954	48.5202	410.954	53.0262	410.954	67.4137
413.065	33.2024	413.065	43.8157	413.065	47.9032	413.065	52.3717	413.065	66.7032
415.126	35.1089	415.126	46.3108	415.126	50.8204	415.126	55.4987	415.126	70.3034
417.224	33.9875	417.224	44.8463	417.224	49.079	417.224	53.641	417.224	68.2209
419.289	35.7944	419.289	47.2112	419.289	51.843	419.289	56.6041	419.289	71.6342
421.373	35.2554	421.373	46.5084	421.373	50.9978	421.373	55.7054	421.373	70.6448
423.483	35.621	423.483	46.9885	423.483	51.544	423.483	56.2955	423.483	71.3533
425.529	35.6861	425.529	47.0756	425.529	51.6284	425.529	56.3913	425.529	71.4972
427.646	34.9225	427.646	46.0791	427.646	50.4374	427.646	55.1227	427.646	70.0865
429.714	36.7274	429.714	48.4413	429.714	53.1982	429.714	58.0823	429.714	73.4961
431.8	34.7052	431.8	45.7989	431.8	50.071	431.8	54.7418	431.8	69.7226
433.891	36.1013	433.891	47.6266	433.891	52.2028	433.891	57.0285	433.891	72.3652
435.954	37.0404	435.954	48.8567	435.954	53.6318	435.954	58.5631	435.954	74.1499
438.053	36.5838	438.053	48.2616	438.053	52.9132	438.053	57.7999	438.053	73.3152
440.134	38.4726	440.134	50.7336	440.134	55.803	440.134	60.8976	440.134	76.8823
442.199	35.8406	442.199	47.2936	442.199	51.7378	442.199	56.5534	442.199	71.9641
444.31	38.6105	444.31	50.9179	444.31	55.983	444.31	61.1014	444.31	77.1855
446.373	36.6182	446.373	48.3145	446.373	52.902	446.373	57.8103	446.373	73.4679
448.466	37.5884	448.466	49.5853	448.466	54.3786	448.466	59.396	448.466	75.3112
450.546	37.4033	450.546	49.3452	450.546	54.0778	450.546	59.0797	450.546	74.9858
452.625	37.0136	452.625	48.8376	452.625	53.4622	452.625	58.4266	452.625	74.2764
454.73	38.8856	454.73	51.2876	454.73	56.326	454.73	61.4966	454.73	77.8123
456.788	38.0813	456.788	50.2378	456.788	55.0728	456.788	60.1612	456.788	76.3246
458.894	40.4521	458.894	53.3401	458.894	58.704	458.894	64.0523	458.894	80.7968
460.952	38.6132	460.952	50.9375	460.952	55.8592	460.952	61.0139	460.952	77.3673
463.051	39.8209	463.051	52.5187	463.051	57.701	463.051	62.9903	463.051	79.6562
465.139	39.5261	465.139	52.1352	465.139	57.2314	465.139	62.4935	465.139	79.1251
467.205	39.8804	467.205	52.6005	467.205	57.7606	467.205	63.0653	467.205	79.812
469.293	39.0204	469.293	51.4779	469.293	56.4214	469.293	61.638	469.293	78.22
471.389	39.5336	471.389	52.151	471.389	57.1948	471.389	62.4712	471.389	79.2054
473.457	39.3427	473.457	51.9033	473.457	56.8852	473.457	62.1455	473.457	78.8691
475.574	41.0709	475.574	54.1654	475.574	59.5278	475.574	64.9788	475.574	82.1354
477.618	41.2832	477.618	54.4449	477.618	59.8386	477.618	65.3169	477.618	82.5555
479.729	41.5199	479.729	54.7566	479.729	60.1866	479.729	65.6949	479.729	83.0222
481.79	41.2514	481.79	54.4074	481.79	59.7576	481.79	65.2415	481.79	82.5401
483.877	41.3761	483.877	54.5725	483.877	59.9334	483.877	65.4352	483.877	82.7963
485.975	43.0445	485.975	56.7562	485.975	62.484	485.975	68.17	485.975	85.95
488.04	39.3732	488.04	51.9573	488.04	56.82	488.04	62.1151	488.04	79.0812
490.134	43.5181	490.134	57.3795	490.134	63.1806	490.134	68.9266	490.134	86.883
492.2	40.2603	492.2	53.1214	492.2	58.1528	492.2	63.5524	492.2	80.7904
494.305	44.2708	494.305	58.3679	494.305	64.3066	494.305	70.1427	494.305	88.3402
496.382	43.1553	496.382	56.9111	496.382	62.5744	496.382	68.2948	496.382	86.2684
498.471	44.3347	498.471	58.4554	498.471	64.3728	498.471	70.2248	498.471	88.5042
500.554	43.2234	500.554	57.0043	500.554	62.6472	500.554	68.384	500.554	86.4407
502.64	42.6504	502.64	56.257	502.64	61.7496	502.64	67.4292	502.64	85.3873
504.719	45.2731	504.719	59.6885	504.719	65.7684	504.719	71.7349	504.719	90.3318
506.809	41.5567	506.809	54.8306	506.809	60.0348	506.809	65.6056	506.809	83.3786
508.884	44.1101	508.884	58.1718	508.884	63.9472	508.884	69.7975	508.884	88.1933
510.98	43.1715	510.98	56.9463	510.98	62.487	510.98	68.2407	510.98	86.4537
513.035	44.3693	513.035	58.5147	513.035	64.314	513.035	70.2012	513.035	88.7238
515.126	46.2149	515.126	60.9302	515.126	67.1374	515.126	73.2279	515.126	92.2101
517.222	44.944	517.222	59.2703	517.222	65.166	517.222	71.1241	517.222	89.847
519.288	46.1435	519.288	60.8407	519.288	66.9954	519.288	73.0872	519.288	92.1201
521.393	44.4922	521.393	58.6834	521.393	64.4388	521.393	70.3573	521.393	89.0432
523.462	46.7767	523.462	61.6729	523.462	67.9376	523.462	74.1066	523.462	93.3531
525.553	45.5282	525.553	60.0422	525.553	66.0006	525.553	72.0396	525.553	91.0318
527.638	43.9584	527.638	57.9914	527.638	63.5696	527.638	69.4441	527.638	88.1077
529.712	46.1498	529.712	60.8591	529.712	66.925	529.712	73.04	529.712	92.2427
531.809	46.3972	531.809	61.1846	531.809	67.2894	531.809	73.4355	531.809	92.7292
533.883	48.1259	533.883	63.4472	533.883	69.933	533.883	76.2698	533.883	95.9959
535.957	47.4797	535.957	62.6042	535.957	68.923	535.957	75.1947	535.957	94.8052
538.051	47.4703	538.051	62.5939	538.051	68.8924	538.051	75.1676	538.051	94.8097
540.117	48.2907	540.117	63.6687	540.117	70.1386	540.117	76.5066	540.117	96.3714
542.211	47.3047	542.211	62.3813	542.211	68.6056	542.211	74.872	542.211	94.5431
544.276	48.9019	544.276	64.472	544.276	71.047	544.276	77.4898	544.276	97.5629
546.388	46.5646	546.388	61.4175	546.388	67.4348	546.388	73.6305	546.388	93.1982
548.49	47.1411	548.49	62.1734	548.49	68.3056	548.49	74.5679	548.49	94.3026
550.546	48.6562	550.546	64.1568	550.546	70.6208	550.546	77.0507	550.546	97.1683
552.644	48.572	552.644	64.0486	552.644	70.475	552.644	76.9004	552.644	97.0324
554.711	50.3523	554.711	66.3786	554.711	73.198	554.711	79.8196	554.711	100.396
556.8	49.6478	556.8	65.4595	556.8	72.0982	556.8	78.6484	556.8	99.0958
558.876	51.3178	558.876	67.6453	558.876	74.6514	558.876	81.386	558.876	102.252
560.959	49.6706	560.959	65.4932	560.959	72.1012	560.959	78.6629	560.959	99.1826
563.044	51.094	563.044	67.3566	563.044	74.275	563.044	80.9945	563.044	101.876
565.134	50.4235	565.134	66.4818	565.134	73.2274	565.134	79.8792	565.134	100.64
567.195	49.4594	567.195	65.2231	567.195	71.7284	567.195	78.2808	567.195	98.8525
569.317	50.674	569.317	66.8134	569.317	73.5806	569.317	80.2684	569.317	101.155
571.371	51.1213	571.371	67.4003	571.371	74.253	571.371	80.9934	571.371	102.016
573.477	50.418	573.477	66.4827	573.477	73.1548	573.477	79.824	573.477	100.718
575.54	52.9105	575.54	69.7441	575.54	76.9736	575.54	83.9157	575.54	105.419
577.638	51.6989	577.638	68.1617	577.638	75.0934	577.638	81.9096	577.638	103.167
579.72	54.4192	579.72	71.7209	579.72	79.2624	579.72	86.376	579.72	108.295
581.788	51.0553	581.788	67.3241	581.788	74.0714	581.788	80.8272	581.788	102.003
583.885	52.826	583.885	69.6416	583.885	76.7794	583.885	83.7304	583.885	105.349
585.952	51.8579	585.952	68.3775	585.952	75.274	585.952	82.1253	585.952	103.553
588.051	51.3393	588.051	67.7014	588.051	74.46	588.051	81.2599	588.051	102.602
590.134	55.3767	590.134	72.9831	590.134	80.6554	590.134	87.8946	590.134	110.202
590.134	55.3767	592.217	67.8537	592.217	74.6024	592.217	81.4236	592.217	102.859
592.217	51.4526	594.305	73.8934	594.305	81.6896	594.305	89.0125	594.305	111.547
594.233	54.6534	596.388	70.1657	596.388	77.2856	596.388	84.3058	596.388	106.216
595.072	47.5781	598.467	74.8184	598.467	82.741	598.467	90.1487	598.467	112.913
595.905	54.4778	600.56	70.426	600.56	77.555	600.56	84.6054	600.56	106.628
596.735	45.921	602.633	71.3165	602.633	78.5844	602.633	85.7124	602.633	107.926
597.568	50.2179	604.729	73.0638	604.729	80.6216	604.729	87.8979	603.45	107.356
598.403	41.6419	606.785	70.8655	606.785	78.0172	606.785	85.1167	600.56	106.628
599.234	45.5952	608.875	74.126	608.875	81.8346	608.875	89.207	602.633	107.926
600.07	40.3054	610.972	72.8698	610.972	80.3382	610.972	87.6115	603.45	107.356
600.891	39.8244	613.036	74.3877	613.036	82.1058	613.036	89.5084	604.295	105.935
601.734	44.6798	615.136	74.489	615.136	82.2064	615.136	89.6217	605.12	105.967
602.563	38.4989	617.219	76.7304	617.219	84.825	617.219	92.4292	605.96	104.973
603.401	44.6295	619.308	75.4512	619.308	83.3016	619.308	90.8048	606.785	103.858
604.24	37.3878	621.588	75.2536	621.385	83.6804	621.385	91.2158	607.625	101.977
605.067	43.7202	621.588	75.2536	623.462	81.0416	623.462	88.3979	608.46	104.885
605.907	40.3714	622.415	73.0925	625.555	82.898	625.555	90.3899	609.29	99.1654
606.731	42.8275	623.255	74.0071	627.639	83.1528	627.639	90.6681	610.12	105.563
607.573	42.7693	624.085	70.4644	629.705	86.1412	629.705	93.8713	610.955	100.459
608.407	40.8202	624.925	69.5094	631.799	84.4526	631.799	92.0701	611.785	101.754
609.233	42.2579	625.758	66.9434	633.872	84.6096	633.872	92.2437	612.63	101.791
610.066	41.77	626.588	65.9056	635.964	88.4954	635.964	96.4072	613.455	98.8778
610.896	40.7466	627.427	64.7415	638.035	85.5346	638.035	93.2447	614.295	101.753
611.732	45.0405	628.255	63.9383	640.13	88.4928	640.13	96.4156	615.12	91.914
612.572	40.4401	629.096	63.4786	642.232	82.6858	642.232	90.2078	615.95	99.7453
613.397	44.6245	629.924	63.1147	644.293	87.668	644.293	95.5444	616.795	85.7752
614.241	41.4892	630.753	62.2631	646.383	85.9288	646.383	93.6891	617.625	74.6254
615.068	44.1102	631.59	61.8301	648.449	88.0532	648.449	95.9677	617.835	47.5774
615.899	44.4189	632.423	61.4702	650.558	89.7494	650.558	97.7884	618.665	57.5338
616.739	39.4602	633.252	61.0275	652.639	87.6414	650.884	96.0202	619.49	47.5585
617.57	47.5211	634.093	60.9624	654.707	90.3188	650.884	96.0202	620.325	54.3126
618.404	40.8104	634.919	59.6861	656.794	88.7734	652.564	91.8982	621.17	53.2009
619.232	49.3274	635.763	60.3789	658.884	91.7752	654.222	92.3707	621.995	51.1078
620.065	40.5288	636.583	58.7429	660.947	89.9638	655.888	90.7037	622.835	54.5767
620.904	45.7539	637.426	60.0258	663.069	88.8684	657.56	90.349	623.665	49.2685
621.733	41.5854	638.259	58.3878	665.119	92.1182	659.223	91.5999	624.5	55.5554
622.569	42.8473	639.087	59.3778	667.229	88.9884	660.887	89.9806	625.33	50.6057
623.405	43.7128	639.924	58.6057	669.29	93.7068	662.561	90.7036	626.17	54.3421
624.231	41.3416	640.75	58.7357	671.38	93.1992	664.215	91.0109	627.005	50.7242
625.073	45.1702	641.595	58.5013	673.476	92.519	665.899	88.3364	627.835	51.5225
625.893	42.5499	642.427	57.8758	675.54	94.5748	667.542	92.4416	628.665	53.6721
626.739	44.7955	643.261	58.8596	677.633	93.2888	669.228	87.6928	629.49	51.4332
627.567	42.2656	644.093	57.7705	679.704	94.1734	670.893	93.1298	630.33	52.1257
628.4	43.9654	644.923	58.6268	681.801	90.4144	672.555	87.5684	631.165	54.5594
629.238	43.1884	645.758	57.8009	683.891	95.3238	674.229	91.5814	631.995	50.6923
630.064	44.0723	646.591	58.1988	685.971	94.589	675.881	90.6857	632.83	55.393
		647.42	57.6848	688.058	95.735	677.562	88.312	633.665	49.9037
		648.261	58.1985	690.141	97.471	679.224	93.3032	634.5	56.2527
		649.082	57.5362	692.211	95.5836	680.898	85.8654	635.335	52.1575
		649.92	58.4519	694.31	99.4676	682.56	95.3629	636.165	52.7447
		650.758	57.0043	696.372	96.0168	684.223	86.4165	637	53.3556
		651.587	58.2373	698.47	98.8836	685.893	93.5182	637.83	50.208
		652.428	56.7135	700.544	94.011	687.562	88.7234	638.665	56.6189
		653.255	57.9225	702.619	99.2062	689.222	91.3727	639.505	50.1008
		654.094	57.1288	704.729	100.38	690.896	89.5723	640.33	55.5109
		654.924	56.9461	706.783	100.71	692.538	87.1221	641.17	51.2327
		655.758	57.2085	708.888	99.2904	694.215	91.2255	642	55.6504
		656.595	56.0343	710.971	101.9	695.89	87.8028	642.83	52.5938
		657.42	57.6034	713.048	100.046	697.553	92.1579	643.67	53.1872
		658.253	55.2378	715.141	102.285	699.238	88.1612	644.495	52.7814
		659.086	57.246	717.215	100.681	700.887	89.8181	645.33	54.8947
		659.916	54.8876	719.308	100.531	702.566	89.6933	646.165	52.1029
		660.757	55.8429	721.386	103.086	704.22	90.1188	646.995	55.4714
		661.586	55.0678	723.445	103.268	705.894	89.0723	647.83	51.1604
		662.423	55.2961	725.558	108.788	707.567	90.9888	648.66	57.5988
		663.26	55.2695	727.616	100.63	709.223	89.4985	649.495	51.2315
		664.09	54.9037	729.71	107.993	710.883	93.4808	649.555	49.1188
		664.927	55.1721	731.791	101.668	712.545	88.2714	649.6	23.5
		665.756	54.2191	733.878	106.781	714.211	92.7733
		666.596	54.0106	735.991	103.122	715.887	89.1449
		667.424	52.575	738.035	104.396	717.544	91.3086
		668.252	52.2361	740.129	106.033	719.23	90.8211
		669.09	50.9728	742.211	104.674	720.889	90.4017
		669.924	50.5152	744.301	111.157	722.556	93.1505
		670.753	48.7657	746.386	106.316	724.235	87.1259
		671.593	49.1382	748.457	109.35	725.882	93.8557
		672.418	47.8461	750.548	108.911	727.565	88.8387
		673.261	48.6226	752.638	107.767	729.222	92.9786
		674.084	47.4286	754.701	108.422	730.886	90.2312
		674.927	47.3135	756.825	107.172	732.56	89.1794
		675.758	46.8806	758.867	111.1	734.22	90.9617
		676.587	46.0695	760.979	109.529	735.887	86.8152
		677.426	45.9195	763.041	112.959	737.561	90.2751
		677.889	41.0776	765.126	112.657	739.214	88.4906
		678.73	37.5147	767.224	110.344	740.9	88.5165
		679.564	33.6213	769.284	113.11	742.542	89.0026
		680.396	34.2729	771.386	113.874	744.228	85.1492
		681.235	33.9774	773.45	111.745	745.891	89.444
		682.063	34.1405	775.548	115.241	747.552	86.9383
		682.898	34.5464	777.635	112.885	749.23	90.0219
		683.734	33.7453	779.72	116.764	750.88	87.7369
		684.567	34.1088	781.811	115.805	752.563	87.0804
		685.401	34.2124	783.886	118.37	754.223	92.0895
		686.231	33.7998	785.961	115.696	755.899	85.3489
		687.063	34.7066	788.056	115.023	757.555	91.0817
		687.902	33.835	790.133	118.795	759.219	85.1677
		688.729	34.5893	792.227	112.823	760.891	90.7706
		689.564	33.8917	794.286	118.239	762.559	86.5697
		690.399	34.3363	796.37	116.01	764.221	88.4625
		691.231	34.3308	798.472	118.4	765.896	89.3987
		692.068	33.9153	800.536	122.382	767.541	87.0393
		692.898	34.7207	802.643	119.98	769.218	90.4493
		693.734	33.5395	804.711	121.523	770.89	84.6854
		694.566	34.7755	806.803	118.982	772.551	88.5942
		695.393	34.0115	808.891	120.361	774.235	85.335
		696.229	34.5423	810.962	123.44	775.888	86.3629
		697.061	34.3394	813.058	118.8	777.572	85.5204
		697.896	34.2112	815.139	125.372	779.217	85.9157
		698.736	34.5341	817.199	122.447	780.9	84.8028
		699.566	34.0392	819.294	127.961	782.568	84.1755
		700.404	34.4696	821.367	122.896	784.225	81.5863
		701.233	34.6109	823.464	125.91	785.883	83.4891
		702.066	34.6451	825.538	122.848	787.544	79.8252
		702.901	34.5661	827.63	122.232	789.212	82.5361
		703.732	34.2438	829.74	127.818	790.889	79.3457
		704.562	34.2956	831.793	123.11	792.544	80.1943
		705.394	34.3136	833.886	129.078	794.229	79.5001
		706.222	34.3895	835.95	126.296	795.893	73.6633
		707.067	34.8059	838.06	133.838	797.553	70.4616
		707.899	34.0916	840.131	127.87	799.23	64.4816
		708.735	34.7749	842.206	129.487	800.888	70.6052
		709.566	34.4181	844.294	126.839	802.568	66.0931
		710.396	34.7335	846.384	126.478	804.223	69.1572
		711.236	34.6154	848.451	130.037	805.883	68.8491
		712.064	34.2251	850.562	130.861	807.562	66.605
		712.902	34.4828	852.621	131.472	809.224	70.918
		713.732	34.1279	854.722	133.194	810.885	64.8857
		714.566	34.5959	856.786	136.857	812.564	71.3586
		715.394	34.2484	858.884	135.945	814.214	67.2108
		716	10	860.969	133.029	815.9	69.9291
				863.04	130.244	817.547	69.0933
				865.134	137.649	819.226	66.6173
				867.202	130.728	820.897	71.6377
				869.306	139.722	822.553	65.3864
				871.388	134.093	824.222	71.9802
				873.47	136.917	825.88	68.0025
				875.561	138.2	827.559	69.4607
				877.638	136.621	829.223	69.1944
				879.72	140.316	830.897	67.1443
				881.801	131.27	832.557	70.9395
				883.881	140.98	834.228	67.2289
				885.979	136.305	835.889	70.5849
				888.036	142.685	837.566	68.5524
				890.125	143.543	839.219	70.1008
				892.229	141.499	840.889	70.4417
				894.286	143.432	842.544	68.1514
				896.391	140.744	844.212	70.2071
				898.466	142.45	845.899	69.585
				900.569	137.234	847.55	68.5922
				902.631	142.912	849.234	70.6139
				904.71	145.908	850.886	67.4093
				906.81	144.251	852.563	72.5899
				908.884	145.875	854	35
				910.951	146.995
				913.05	146.446
				915.122	146.381
				917.214	144.327
				919.289	146.712
				921.375	143.64
				923.482	150.896
				925.54	151.312
				927.635	150.961
				929.707	151.895
				931.805	147.642
				933.888	148.988
				935.957	147.703
				938.043	149
				940.128	151.013
				942.201	152.074
				944.314	155.465
				946.367	155.152
				948.479	151.198
				950.539	154.913
				952.638	150.852
				954.719	158.705
				956.796	150.657
				958.88	159.972
				960.946	153.061
				963.058	161.121
				965.14	156.873
				967.224	155.283
				969.312	158.975
				971.386	156.43
				973.461	159.577
				975.555	156.432
				977.622	162.81
				979.73	159.243
				981.784	162.72
				983.875	161.289
				985.97	159.417
				988.036	161.458
				990.14	160.799
				992.211	162.064
				994.312	162.899
				996.393	166.973
				998.464	163.026
				1000.01	162.295
				1000.03	162.243
				1000.78	165.182
				1000.78	165.182
				1001.23	158.75
				1002.88	137.282
				1004.54	141.955
				1006.22	134.73
				1007.88	139.974
				1009.57	138.735
				1011.23	136.037
				1012.9	141.136
				1014.56	134.83
				1016.23	144.862
				1017.9	135.583
				1019.56	143.897
				1021.23	137.786
				1022.87	141.443
				1024.56	140.87
				1026.22	138.379
				1027.88	144.851
				1029.56	138.055
				1031.23	145.447
				1032.89	138.946
				1034.57	144.506
				1036.23	139.912
				1037.9	142.146
				1039.55	144.759
				1041.22	142.08
				1042.9	142.272
				1044.55	141.853
				1046.23	142.335
				1047.89	143.511
				1049.56	146.015
				1051.23	141.931
				1052.88	144.684
				1054.56	141.988
				1056.23	148.593
				1057.89	138.824
				1059.56	149.236
				1061.22	141.173
				1062.89	147.458
				1064.57	144.005
				1066.22	145.446
				1067.9	147.113
				1069.56	141.694
				1070.59	149.465
				1069	50

## Sheet: Fig. 3b
Young's modulus	concentration	error bar
12.842	80	1.542
16.899	90	1.654
18.914	100	1.698
20.534	110	2.049
25.269	120	2.526

## Sheet: Fig. 3c
critical strain	concentration	Error bar
450.546	80	10.456
490.134	90	12.798
603.476	100	24.687
521.393	110	12.896
475.574	120	14.569

## Sheet: Fig. 3d
Fracture energy	concentration	Error bar
167.951	80	25.78
295.449	90	30.17
865.639	100	65.67
445.561	110	30.74
277.643	120	16.66
